# Supplementary material for: 5,6-Dioxo-1,10-phenanthrolin-1-ium nitrate
Source: Acta Crystallogr Sect E Struct Rep Online. 2007 Dec 18;64(Pt 1):o290. doi: 10.1107/S1600536807066172 (PMC2915341; doi:10.1107/S1600536807066172)
Supplement: Supplementary file 1 [file e-64-0o290-sup1.cif]

##############################################################################
###                                                                        ###
###        Electronic paper (Acta Crystallographica Section E)             ###
###                                                                        ###
##############################################################################
#                                                                            #
# This CIF contains the data in a paper accepted for publication in Acta     #
# Crystallographica Section E. It conforms to the requirements of Notes      #
# for Authors for Section E, and has been peer reviewed under the auspices   #
# of the IUCr Commission on Journals.                                        #
#                                                                            #
# Full details of the Crystallographic Information File format               #
# are given in the paper "The Crystallographic Information File (CIF):       #
# a New Standard Archive File for Crystallography" by S. R. Hall, F. H.      #
# Allen and I. D. Brown [Acta Cryst. (1991), A47, 655-685].                  #
#                                                                            #
# The current version of the core CIF dictionary is obtainable from          #
# ftp://ftp.iucr.org/pub/cif_core.dic. The current version number is 2.1.    #
#                                                                            #
# Software is freely available for graphical display of the structure(s) in  #
# this CIF.  For information consult the CIF home page http://www.iucr.org/  #
# cif/home.html                                                              #
#                                                                            #
##############################################################################
                                             
data_I
_audit_creation_method     SHELXL97
_chemical_name_systematic
;
5,6-Dioxo-1,10-phenanthrolin-1-ium nitrate
;
_chemical_name_common     ?
_chemical_formula_moiety     'C12 H7 N2 O2 + , N O3 -'
_chemical_formula_sum     'C12 H7 N3 O5'
_chemical_formula_iupac     'C12 H7 N2 O2 + , N O3 -'
_chemical_formula_weight     273.21
_chemical_melting_point     ?
_symmetry_cell_setting     monoclinic
_symmetry_space_group_name_H-M     'C 2/c'
_symmetry_space_group_name_Hall     '-C 2yc'
loop_
    _symmetry_equiv_pos_as_xyz
    'x, y, z'
    '-x, y, -z+1/2'
    'x+1/2, y+1/2, z'
    '-x+1/2, y+1/2, -z+1/2'
    '-x, -y, -z'
    'x, -y, z-1/2'
    '-x+1/2, -y+1/2, -z'
    'x+1/2, -y+1/2, z-1/2'
_cell_length_a     14.4860(19)
_cell_length_b     12.5177(13)
_cell_length_c     13.4535(16)
_cell_angle_alpha     90.00
_cell_angle_beta     101.720(12)
_cell_angle_gamma     90.00
_cell_volume     2388.7(5)
_cell_formula_units_Z     8
_cell_measurement_reflns_used     7311
_cell_measurement_theta_min     3.5
_cell_measurement_theta_max     25.00
_cell_measurement_temperature     290(2)
_exptl_crystal_description     needle
_exptl_crystal_colour     'pale-yellow'
_exptl_crystal_size_max     0.30
_exptl_crystal_size_mid     0.10
_exptl_crystal_size_min     0.08
_exptl_crystal_density_diffrn     1.519
_exptl_crystal_density_meas     ?
_exptl_crystal_density_method     'not measured'
_exptl_crystal_F_000     1120
_exptl_absorpt_coefficient_mu     0.122
_exptl_absorpt_correction_type     numerical
_exptl_absorpt_process_details     '(X-RED; Stoe & Cie, 1997)'
_exptl_absorpt_correction_T_min     0.9601
_exptl_absorpt_correction_T_max     0.9891
_exptl_special_details
;
 ?
;
_diffrn_ambient_temperature     290(2)
_diffrn_radiation_type     MoK\a
_diffrn_radiation_wavelength     0.71073
_diffrn_radiation_source     'fine-focus sealed tube'
_diffrn_radiation_monochromator     graphite
_diffrn_measurement_device_type     'Oxford Diffraction Xcalibur 3 CCD'
_diffrn_measurement_method     '\w-scans at different \f'
_diffrn_detector_area_resol_mean     12
_diffrn_reflns_number     7311
_diffrn_reflns_av_R_equivalents     0.0684
_diffrn_reflns_av_sigmaI/netI     0.1645
_diffrn_reflns_theta_min     3.77
_diffrn_reflns_theta_max     25.00
_diffrn_reflns_theta_full     25.00
_diffrn_measured_fraction_theta_max     0.996
_diffrn_measured_fraction_theta_full     0.996
_diffrn_reflns_limit_h_min     -17
_diffrn_reflns_limit_h_max     17
_diffrn_reflns_limit_k_min     -14
_diffrn_reflns_limit_k_max     14
_diffrn_reflns_limit_l_min     -10
_diffrn_reflns_limit_l_max     15
_diffrn_standards_number     0
_diffrn_standards_interval_count     .
_diffrn_standards_interval_time     .
_diffrn_standards_decay_%     .
_refine_special_details
;
 Refinement of F^2^ against ALL reflections.  The weighted R-factor wR and
 goodness of fit S are based on F^2^, conventional R-factors R are based
 on F, with F set to zero for negative F^2^. The threshold expression of
 F^2^ > 2sigma(F^2^) is used only for calculating R-factors(gt) etc. and is
 not relevant to the choice of reflections for refinement.  R-factors based
 on F^2^ are statistically about twice as large as those based on F, and R-
 factors based on ALL data will be even larger.
;
_reflns_number_total     2095
_reflns_number_gt     635
_reflns_threshold_expression     I>2\s(I)
_refine_ls_structure_factor_coef     Fsqd
_refine_ls_matrix_type     full
_refine_ls_R_factor_all     0.1450
_refine_ls_R_factor_gt     0.0381
_refine_ls_wR_factor_gt     0.0549
_refine_ls_wR_factor_ref     0.0602
_refine_ls_goodness_of_fit_ref     0.827
_refine_ls_restrained_S_all     0.827
_refine_ls_number_reflns     2095
_refine_ls_number_parameters     182
_refine_ls_number_restraints     0
_refine_ls_hydrogen_treatment     constr
_refine_ls_weighting_scheme     calc
_refine_ls_weighting_details
                 'calc w = 1/[\s^2^(Fo^2^)+(0.01P)^2^] where P=(Fo^2^+2Fc^2^)/3'
_atom_sites_solution_hydrogens     geom
_atom_sites_solution_primary     direct
_atom_sites_solution_secondary     difmap
_refine_ls_shift/su_max     0.000
_refine_ls_shift/su_mean     0.000
_refine_diff_density_max     0.310
_refine_diff_density_min     -0.141
_refine_ls_extinction_method     'SHELXL97 (Sheldrick, 1997)'
_refine_ls_extinction_coef     0.00072(4)
_refine_ls_extinction_expression
                                  'Fc^*^=kFc[1+0.001xFc^2^\l^3^/sin(2\q)]^-1/4^'
loop_
    _atom_type_symbol
    _atom_type_description
    _atom_type_scat_dispersion_real
    _atom_type_scat_dispersion_imag
    _atom_type_scat_source
    'C' 'C' 0.0033 0.0016
                         'International Tables Vol C Tables 4.2.6.8 and 6.1.1.4'
    'H' 'H' 0.0000 0.0000
                         'International Tables Vol C Tables 4.2.6.8 and 6.1.1.4'
    'O' 'O' 0.0106 0.0060
                         'International Tables Vol C Tables 4.2.6.8 and 6.1.1.4'
    'N' 'N' 0.0061 0.0033
                         'International Tables Vol C Tables 4.2.6.8 and 6.1.1.4'
_computing_data_collection     'CrysAlis CCD (Oxford Diffraction, 2003)'
_computing_cell_refinement     'CrysAlis CCD (Oxford Diffraction, 2003)'
_computing_data_reduction     'CrysAlis RED (Oxford Diffraction, 2003)'
_computing_structure_solution     'SHELXS97 (Sheldrick, 1997)'
_computing_structure_refinement     'SHELXL97 (Sheldrick, 1997)'
_computing_molecular_graphics     'DIAMOND (Brandenburg, 2001)'
_computing_publication_material     'PLATON (Spek, 2003)'
loop_
    _atom_site_type_symbol
    _atom_site_label
    _atom_site_fract_x
    _atom_site_fract_y
    _atom_site_fract_z
    _atom_site_U_iso_or_equiv
    _atom_site_adp_type
    _atom_site_calc_flag
    _atom_site_refinement_flags
    _atom_site_occupancy
    _atom_site_disorder_assembly
    _atom_site_disorder_group
    O O1 0.85417(17) -0.13522(19) 0.12439(18) 0.0673(8) Uani d . 1 . .
    O O2 0.85003(19) 0.08376(19) 0.1238(2) 0.0834(10) Uani d . 1 . .
    O O3 0.30299(14) 0.0377(2) 0.07097(16) 0.0649(7) Uani d . 1 . .
    O O4 0.22236(15) -0.03456(19) 0.17219(15) 0.0613(6) Uani d . 1 . .
    O O5 0.34903(16) -0.11186(18) 0.14632(16) 0.0622(7) Uani d . 1 . .
    N N1 0.52797(19) -0.1426(2) 0.12265(18) 0.0439(9) Uani d . 1 . .
    H H1 0.4776 -0.1063 0.1230 0.053 Uiso calc R 1 . .
    N N2 0.5205(2) 0.0692(2) 0.1274(2) 0.0488(9) Uani d . 1 . .
    N N3 0.29121(19) -0.0361(3) 0.1292(2) 0.0476(8) Uani d . 1 . .
    C C1 0.6089(3) -0.0896(3) 0.1224(2) 0.0370(9) Uani d . 1 . .
    C C2 0.6903(3) -0.1473(3) 0.1211(2) 0.0374(10) Uani d . 1 . .
    C C3 0.6870(3) -0.2573(3) 0.1201(2) 0.0528(11) Uani d . 1 . .
    H H3 0.7411 -0.2969 0.1191 0.063 Uiso calc R 1 . .
    C C4 0.6018(3) -0.3086(3) 0.1207(2) 0.0550(11) Uani d . 1 . .
    H H4 0.5986 -0.3828 0.1198 0.066 Uiso calc R 1 . .
    C C5 0.5228(3) -0.2490(3) 0.1224(2) 0.0502(11) Uani d . 1 . .
    H H5 0.4657 -0.2826 0.1235 0.060 Uiso calc R 1 . .
    C C6 0.6062(3) 0.0275(3) 0.1258(2) 0.0380(9) Uani d . 1 . .
    C C7 0.6867(3) 0.0879(3) 0.1278(2) 0.0421(10) Uani d . 1 . .
    C C8 0.6798(3) 0.1978(3) 0.1312(2) 0.0534(13) Uani d . 1 . .
    H H8 0.7320 0.2411 0.1319 0.064 Uiso calc R 1 . .
    C C9 0.5922(3) 0.2415(3) 0.1336(2) 0.0589(12) Uani d . 1 . .
    H H9 0.5852 0.3151 0.1369 0.071 Uiso calc R 1 . .
    C C10 0.5151(3) 0.1749(3) 0.1308(3) 0.0589(13) Uani d . 1 . .
    H H10 0.4568 0.2058 0.1314 0.071 Uiso calc R 1 . .
    C C11 0.7780(3) 0.0351(4) 0.1244(2) 0.0526(10) Uani d . 1 . .
    C C12 0.7807(3) -0.0894(3) 0.1227(2) 0.0469(11) Uani d . 1 . .
loop_
    _atom_site_aniso_label
    _atom_site_aniso_U_11
    _atom_site_aniso_U_22
    _atom_site_aniso_U_33
    _atom_site_aniso_U_12
    _atom_site_aniso_U_13
    _atom_site_aniso_U_23
    O1 0.0405(19) 0.064(2) 0.102(2) 0.0165(15) 0.0270(16) 0.0046(15)
    O2 0.051(2) 0.062(2) 0.146(2) -0.0150(16) 0.0412(18) -0.0002(17)
    O3 0.0736(19) 0.0573(18) 0.0696(16) 0.0079(15) 0.0282(13) 0.0205(15)
    O4 0.0508(18) 0.0664(15) 0.0730(16) 0.0081(16) 0.0276(13) 0.0048(14)
    O5 0.0453(17) 0.0477(18) 0.0977(18) 0.0163(14) 0.0242(14) 0.0116(15)
    N1 0.036(2) 0.038(2) 0.0605(19) 0.0038(18) 0.0143(17) 0.0013(19)
    N2 0.054(2) 0.035(2) 0.0620(19) 0.0086(17) 0.0214(18) -0.0027(17)
    N3 0.041(2) 0.051(2) 0.053(2) -0.005(2) 0.0144(17) -0.001(2)
    C1 0.034(3) 0.038(3) 0.041(2) -0.007(2) 0.012(2) -0.003(2)
    C2 0.037(3) 0.033(3) 0.044(2) 0.008(2) 0.011(2) 0.006(2)
    C3 0.056(3) 0.043(3) 0.065(3) 0.009(3) 0.023(2) 0.002(2)
    C4 0.067(4) 0.034(3) 0.066(3) 0.001(3) 0.020(2) 0.004(2)
    C5 0.050(3) 0.035(3) 0.068(3) -0.007(2) 0.017(2) 0.000(2)
    C6 0.037(3) 0.035(3) 0.042(2) -0.001(3) 0.0093(19) -0.010(3)
    C7 0.038(3) 0.036(3) 0.053(2) 0.002(2) 0.011(2) 0.002(2)
    C8 0.060(4) 0.030(3) 0.070(3) -0.005(2) 0.012(2) 0.003(2)
    C9 0.073(4) 0.037(3) 0.065(3) 0.015(3) 0.010(3) -0.001(2)
    C10 0.058(4) 0.045(3) 0.075(3) 0.005(2) 0.016(3) -0.003(2)
    C11 0.052(3) 0.051(3) 0.059(2) -0.002(3) 0.021(2) 0.001(3)
    C12 0.050(3) 0.048(3) 0.046(2) 0.000(3) 0.018(2) -0.002(2)
_geom_special_details
;
 All esds (except the esd in the dihedral angle between two l.s. planes)
 are estimated using the full covariance matrix.  The cell esds are taken
 into account individually in the estimation of esds in distances, angles
 and torsion angles; correlations between esds in cell parameters are only
 used when they are defined by crystal symmetry.  An approximate (isotropic)
 treatment of cell esds is used for estimating esds involving l.s. planes.
;
loop_
    _geom_bond_atom_site_label_1
    _geom_bond_atom_site_label_2
    _geom_bond_site_symmetry_2
    _geom_bond_distance
    _geom_bond_publ_flag
    O1 C12 . 1.206(4) ?
    O2 C11 . 1.210(3) ?
    O3 N3 . 1.244(3) ?
    O4 N3 . 1.251(3) ?
    O5 N3 . 1.256(3) ?
    N1 C5 . 1.335(4) ?
    N1 C1 . 1.347(4) ?
    N1 H1 . 0.8600 ?
    N2 C10 . 1.326(4) ?
    N2 C6 . 1.350(4) ?
    C1 C2 . 1.387(4) ?
    C1 C6 . 1.467(4) ?
    C2 C3 . 1.377(4) ?
    C2 C12 . 1.492(4) ?
    C3 C4 . 1.392(4) ?
    C3 H3 . 0.9300 ?
    C4 C5 . 1.371(4) ?
    C4 H4 . 0.9300 ?
    C5 H5 . 0.9300 ?
    C6 C7 . 1.385(4) ?
    C7 C8 . 1.381(4) ?
    C7 C11 . 1.488(4) ?
    C8 C9 . 1.387(4) ?
    C8 H8 . 0.9300 ?
    C9 C10 . 1.389(4) ?
    C9 H9 . 0.9300 ?
    C10 H10 . 0.9300 ?
    C11 C12 . 1.559(4) ?
loop_
    _geom_angle_atom_site_label_1
    _geom_angle_atom_site_label_2
    _geom_angle_atom_site_label_3
    _geom_angle_site_symmetry_1
    _geom_angle_site_symmetry_3
    _geom_angle
    _geom_angle_publ_flag
    C5 N1 C1 . . 122.7(3) ?
    C5 N1 H1 . . 118.7 ?
    C1 N1 H1 . . 118.7 ?
    C10 N2 C6 . . 116.6(3) ?
    O3 N3 O4 . . 120.3(3) ?
    O3 N3 O5 . . 120.3(3) ?
    O4 N3 O5 . . 119.4(3) ?
    N1 C1 C2 . . 119.1(4) ?
    N1 C1 C6 . . 117.6(4) ?
    C2 C1 C6 . . 123.3(4) ?
    C3 C2 C1 . . 119.5(4) ?
    C3 C2 C12 . . 121.0(4) ?
    C1 C2 C12 . . 119.5(4) ?
    C2 C3 C4 . . 119.4(4) ?
    C2 C3 H3 . . 120.3 ?
    C4 C3 H3 . . 120.3 ?
    C5 C4 C3 . . 119.6(4) ?
    C5 C4 H4 . . 120.2 ?
    C3 C4 H4 . . 120.2 ?
    N1 C5 C4 . . 119.8(4) ?
    N1 C5 H5 . . 120.1 ?
    C4 C5 H5 . . 120.1 ?
    N2 C6 C7 . . 124.1(4) ?
    N2 C6 C1 . . 114.7(4) ?
    C7 C6 C1 . . 121.2(4) ?
    C8 C7 C6 . . 118.5(4) ?
    C8 C7 C11 . . 120.9(4) ?
    C6 C7 C11 . . 120.5(4) ?
    C7 C8 C9 . . 117.8(4) ?
    C7 C8 H8 . . 121.1 ?
    C9 C8 H8 . . 121.1 ?
    C8 C9 C10 . . 119.8(4) ?
    C8 C9 H9 . . 120.1 ?
    C10 C9 H9 . . 120.1 ?
    N2 C10 C9 . . 123.1(4) ?
    N2 C10 H10 . . 118.4 ?
    C9 C10 H10 . . 118.4 ?
    O2 C11 C7 . . 123.4(5) ?
    O2 C11 C12 . . 118.6(4) ?
    C7 C11 C12 . . 118.0(4) ?
    O1 C12 C2 . . 122.5(4) ?
    O1 C12 C11 . . 120.0(4) ?
    C2 C12 C11 . . 117.5(4) ?
loop_
    _geom_torsion_atom_site_label_1
    _geom_torsion_atom_site_label_2
    _geom_torsion_atom_site_label_3
    _geom_torsion_atom_site_label_4
    _geom_torsion_site_symmetry_1
    _geom_torsion_site_symmetry_2
    _geom_torsion_site_symmetry_3
    _geom_torsion_site_symmetry_4
    _geom_torsion
    _geom_torsion_publ_flag
    C5 N1 C1 C2 . . . . 0.5(5) ?
    C5 N1 C1 C6 . . . . -178.2(3) ?
    N1 C1 C2 C3 . . . . 0.0(5) ?
    C6 C1 C2 C3 . . . . 178.6(3) ?
    N1 C1 C2 C12 . . . . -178.9(3) ?
    C6 C1 C2 C12 . . . . -0.3(5) ?
    C1 C2 C3 C4 . . . . -0.1(5) ?
    C12 C2 C3 C4 . . . . 178.7(3) ?
    C2 C3 C4 C5 . . . . -0.2(5) ?
    C1 N1 C5 C4 . . . . -0.8(5) ?
    C3 C4 C5 N1 . . . . 0.6(6) ?
    C10 N2 C6 C7 . . . . 0.2(5) ?
    C10 N2 C6 C1 . . . . 179.8(3) ?
    N1 C1 C6 N2 . . . . -0.9(5) ?
    C2 C1 C6 N2 . . . . -179.5(3) ?
    N1 C1 C6 C7 . . . . 178.7(3) ?
    C2 C1 C6 C7 . . . . 0.1(5) ?
    N2 C6 C7 C8 . . . . -0.3(5) ?
    C1 C6 C7 C8 . . . . -179.9(3) ?
    N2 C6 C7 C11 . . . . -179.1(3) ?
    C1 C6 C7 C11 . . . . 1.2(5) ?
    C6 C7 C8 C9 . . . . 0.7(5) ?
    C11 C7 C8 C9 . . . . 179.5(3) ?
    C7 C8 C9 C10 . . . . -1.0(5) ?
    C6 N2 C10 C9 . . . . -0.5(5) ?
    C8 C9 C10 N2 . . . . 1.0(6) ?
    C8 C7 C11 O2 . . . . -0.4(5) ?
    C6 C7 C11 O2 . . . . 178.4(3) ?
    C8 C7 C11 C12 . . . . 178.9(3) ?
    C6 C7 C11 C12 . . . . -2.3(5) ?
    C3 C2 C12 O1 . . . . -0.9(5) ?
    C1 C2 C12 O1 . . . . 178.0(4) ?
    C3 C2 C12 C11 . . . . -179.6(3) ?
    C1 C2 C12 C11 . . . . -0.8(4) ?
    O2 C11 C12 O1 . . . . 2.5(6) ?
    C7 C11 C12 O1 . . . . -176.8(3) ?
    O2 C11 C12 C2 . . . . -178.6(3) ?
    C7 C11 C12 C2 . . . . 2.1(5) ?
loop_
    _geom_hbond_atom_site_label_D
    _geom_hbond_atom_site_label_H
    _geom_hbond_atom_site_label_A
    _geom_hbond_site_symmetry_A
    _geom_hbond_distance_DH
    _geom_hbond_distance_HA
    _geom_hbond_distance_DA
    _geom_hbond_angle_DHA
    N1 H1 O5 . 0.86 1.95 2.703(4) 145.1
    C8 H8 O5 3 0.93 2.48 3.396(4) 167.0
    C9 H9 O4 3 0.93 2.71 3.359(5) 127.9
    C4 H4 O4 3_545 0.93 2.61 3.323(4) 133.9
    C3 H3 O3 3_545 0.93 2.40 3.209(4) 145.8
    C10 H10 O1 3_455 0.93 2.47 3.318(5) 150.9
    C5 H5 O2 3_445 0.93 2.37 3.266(5) 162.0
data_global
_journal_date_recd_electronic     2007-11-29
_journal_date_accepted     2007-12-08
_journal_name_full     'Acta Crystallographica, Section E'
_journal_year     2008
_journal_volume     64
_journal_issue      1
_journal_page_first     o290
_journal_page_last     o290
_journal_paper_category     QO
_journal_coeditor_code     NG2405
_publ_contact_author_name     'Alireza Abbasi'
_publ_contact_author_address
;
School of Chemistry
University College of Science
University of Tehran
Tehran
Iran
;
_publ_contact_author_email     'aabbasi@khayam.ut.ac.ir'
_publ_contact_author_fax     '+98 21 66495291'
_publ_contact_author_phone     '+98 21 61112614'
_publ_section_title
;
5,6-Dioxo-1,10-phenanthrolin-1-ium nitrate
;
loop_
    _publ_author_name
    _publ_author_address
    'Abbasi, Alireza'
;
School of Chemistry
University College of Science
University of Tehran
Tehran
Iran
;
    'Badiei, Alireza'
;
School of Chemistry
University College of Science
University of Tehran
Tehran
Iran
;
    'Tarighi, Sara'
;
School of Chemistry
University College of Science
University of Tehran
Tehran
Iran
;
