# Supplementary material for: 5,6-Dioxo-1,10-phenanthrolin-1-ium nitrate
Source: Acta Crystallogr Sect E Struct Rep Online. 2007 Dec 18;64(Pt 1):o290. doi: 10.1107/S1600536807066172 (PMC2915341; doi:10.1107/S1600536807066172)
Supplement: Supplementary file 2 [file e-64-0o290-Isup2.hkl]

# 
# h,k,l, Fc-squared, Fo-squared, sigma(Fo-squared) and status flag 
# 
data_I
_shelx_title ' RTHDATA2 in C2/c' 
_shelx_refln_list_code          4 
_shelx_F_calc_maximum      664.48 
_exptl_crystal_F_000      1120.00 
_reflns_d_resolution_high  0.8409 
 
loop_ 
 _symmetry_equiv_pos_as_xyz 
 'x, y, z' 
 '-x, y, -z+1/2' 
 'x+1/2, y+1/2, z' 
 '-x+1/2, y+1/2, -z+1/2' 
 '-x, -y, -z' 
 'x, -y, z-1/2' 
 '-x+1/2, -y+1/2, -z' 
 'x+1/2, -y+1/2, z-1/2' 
 
_cell_length_a    14.4860 
_cell_length_b    12.5177 
_cell_length_c    13.4535 
_cell_angle_alpha  90.000 
_cell_angle_beta  101.720 
_cell_angle_gamma  90.000 
 
_shelx_F_squared_multiplier     1.000 
 
loop_ 
 _refln_index_h 
 _refln_index_k 
 _refln_index_l 
 _refln_F_squared_calc 
 _refln_F_squared_meas 
 _refln_F_squared_sigma 
 _refln_observed_status 
   4   0   0      454.65      614.54     52.41 o 
   6   0   0    15458.12    15207.06    495.53 o 
   8   0   0       10.63        0.00   2015.36 o 
  10   0   0     2896.35     2734.01    193.25 o 
  12   0   0      486.74      270.52    248.25 o 
  14   0   0        6.33        8.03    294.95 o 
  16   0   0      581.68      865.06    284.53 o 
   3   1   0      602.73      448.34     26.98 o 
   5   1   0     4214.05     3659.45    128.62 o 
   7   1   0      105.35      144.37     67.90 o 
   9   1   0        1.90       44.00     86.17 o 
  11   1   0     3459.05     3146.57    151.59 o 
  13   1   0     2667.91     2553.72    169.07 o 
  15   1   0        3.84       28.45    193.46 o 
   2   2   0    33863.96    31451.08    134.08 o 
   4   2   0     1195.78     1762.43     97.71 o 
   6   2   0      869.61      768.76     45.36 o 
   8   2   0      178.03      313.13     89.74 o 
  10   2   0      164.21      206.92     98.53 o 
  12   2   0     1025.73      955.96    155.12 o 
  14   2   0      485.49      635.33    183.60 o 
  16   2   0      102.64      129.65    230.91 o 
   1   3   0      428.63      624.36     41.23 o 
   3   3   0     3204.07     3368.36     66.17 o 
   5   3   0     8986.36     9917.54    114.39 o 
   7   3   0        4.84        0.00     52.54 o 
   9   3   0       88.18       65.39     79.79 o 
  11   3   0       26.33      100.57    118.96 o 
  13   3   0       14.93       42.77    162.59 o 
  15   3   0       35.92       51.44    222.27 o 
   0   4   0      301.37      143.45     54.35 o 
   2   4   0     1460.02     1239.43     47.05 o 
   4   4   0     5843.21     6035.91     71.30 o 
   6   4   0     7593.10     7496.61    100.06 o 
   8   4   0      452.43      457.75     69.36 o 
  10   4   0     2560.90     2697.44    144.02 o 
  12   4   0       31.17      140.20    165.76 o 
  14   4   0       27.09       71.53    193.97 o 
  16   4   0        2.30        3.15    169.27 o 
   1   5   0      262.17      454.92     53.64 o 
   3   5   0      423.27      520.15     46.79 o 
   5   5   0      453.25      300.86     46.87 o 
   7   5   0        0.11        0.00     56.02 o 
   9   5   0       34.14       63.41     69.59 o 
  11   5   0       11.62       15.23     32.67 o 
  13   5   0      115.51       63.30    171.26 o 
  15   5   0       67.17       81.35    254.37 o 
   0   6   0     5719.04     5806.13    208.16 o 
   2   6   0       11.82       70.11     60.43 o 
   4   6   0      730.04      814.02     56.60 o 
   6   6   0      354.99      354.60     54.18 o 
   8   6   0       15.92       16.13     62.23 o 
  10   6   0        9.31       72.10     89.92 o 
  12   6   0        0.17      109.38    170.38 o 
  14   6   0        0.00        0.00     25.00 o 
   1   7   0        1.06        5.25     51.13 o 
   3   7   0        5.51       61.08     69.70 o 
   5   7   0       67.39       46.89     56.01 o 
   7   7   0       86.55       84.51     67.22 o 
   9   7   0        8.99        6.19     30.50 o 
  11   7   0       67.60       30.77    174.66 o 
  13   7   0        7.55       77.39    311.01 o 
   0   8   0       11.73       43.07    135.06 o 
   2   8   0        4.01       45.70     86.99 o 
   4   8   0      405.65      376.36     78.97 o 
   6   8   0       55.06      135.37     85.47 o 
   8   8   0        0.16       23.96     66.18 o 
  10   8   0      302.22      232.39    137.94 o 
  12   8   0        1.35        0.00    195.10 o 
  14   8   0        0.89       72.28    415.77 o 
   1   9   0      101.69       79.31    126.16 o 
   3   9   0      499.38      530.81     86.46 o 
   5   9   0     1063.86      992.85     87.21 o 
   7   9   0        0.01        0.00    133.04 o 
   9   9   0       23.19        0.00    155.26 o 
  11   9   0       80.56       25.98    236.86 o 
  13   9   0       76.61      235.82    404.46 o 
   0  10   0      724.95      656.81    200.07 o 
   2  10   0       53.82       20.63    113.67 o 
   4  10   0     1612.53     1513.27    101.28 o 
   6  10   0       87.34        0.00     72.08 o 
   8  10   0       64.76       59.25    140.72 o 
  10  10   0      158.44      262.40    203.92 o 
  12  10   0       40.09       73.15    378.97 o 
   1  11   0       25.01       15.58    132.41 o 
   3  11   0        8.94       45.29    114.14 o 
   5  11   0        2.17        0.00     31.24 o 
   7  11   0      168.60      232.42    151.49 o 
   9  11   0        4.39       62.85    171.92 o 
  11  11   0        8.31        0.00     38.24 o 
   0  12   0       56.13        4.38    234.72 o 
   2  12   0      606.64      770.13    145.64 o 
   4  12   0        4.78       80.44    130.02 o 
   6  12   0       47.53       20.98     75.57 o 
   8  12   0       24.88       40.42    178.27 o 
   1  13   0       79.45        0.00    112.96 o 
   3  13   0      438.81      524.91    170.86 o 
   5  13   0       31.77       43.23    173.14 o 
   7  13   0       49.75       21.33    190.40 o 
   0  14   0      417.81      555.62    294.60 o 
   2  14   0      107.39      193.60    198.26 o 
   4  14   0        2.38       70.37    225.05 o 
 -17   1   1       41.35        0.00     76.43 o 
 -15   1   1        0.43       37.41    189.43 o 
 -13   1   1      162.20      142.61    162.49 o 
 -11   1   1      560.88      388.07    151.01 o 
  -9   1   1       66.63       55.19    115.38 o 
  -7   1   1      147.60      154.42    126.67 o 
  -5   1   1      161.23      169.64     41.19 o 
  -3   1   1      229.56      274.52     33.52 o 
   3   1   1        2.66       29.58     24.93 o 
   5   1   1      201.56      188.01     47.94 o 
   7   1   1      374.93      300.84     71.05 o 
   9   1   1       15.10       32.60     92.15 o 
  11   1   1      264.27      181.67    124.03 o 
  13   1   1      103.37      115.93    169.18 o 
  15   1   1       63.18      123.72    233.77 o 
 -16   2   1       16.62       31.79    186.05 o 
 -14   2   1      373.18      464.73    172.06 o 
 -12   2   1      649.87      457.64    144.78 o 
 -10   2   1      364.08      267.57    146.17 o 
  -8   2   1      715.98      756.08     60.46 o 
  -6   2   1      391.89      407.22     45.31 o 
  -4   2   1     1444.33     1409.56     38.61 o 
  -2   2   1       21.06       27.38     26.71 o 
   2   2   1     9754.05     9732.31     77.42 o 
   4   2   1        0.25        0.00     27.15 o 
   6   2   1      200.41      129.03     37.92 o 
   8   2   1        5.56        0.00     16.43 o 
  10   2   1      245.21      237.48     71.85 o 
  12   2   1       55.00        6.32    118.75 o 
  14   2   1       10.50        0.00    182.86 o 
  16   2   1      211.23      146.72    262.74 o 
 -15   3   1       44.17      189.16    199.34 o 
 -13   3   1      194.43      214.46    165.33 o 
 -11   3   1       70.00       98.69    156.98 o 
  -9   3   1       28.73       99.52     71.92 o 
  -7   3   1     4346.96     4693.38    204.84 o 
  -5   3   1     7070.38     7509.84    155.75 o 
  -3   3   1     3093.35     3093.85     49.04 o 
  -1   3   1     2213.25     2279.85    117.84 o 
   1   3   1     1357.55     1491.86     45.30 o 
   3   3   1      815.68      832.65     39.89 o 
   5   3   1     2612.66     2713.67     60.87 o 
   7   3   1      141.65      161.45     50.47 o 
   9   3   1     1269.58     1272.15     54.85 o 
  11   3   1       12.58        5.19    108.43 o 
  13   3   1       30.18       75.89    178.19 o 
  15   3   1       78.61      221.17    224.17 o 
 -16   4   1        2.54       70.94    218.48 o 
 -14   4   1        0.23       58.53    202.28 o 
 -12   4   1       13.00       21.30    187.73 o 
 -10   4   1      490.88      482.67     87.30 o 
  -8   4   1      257.53      244.53     67.71 o 
  -6   4   1      278.06      247.73     50.93 o 
  -4   4   1     1968.16     1953.06     47.75 o 
  -2   4   1     6231.82     6058.68    108.14 o 
   0   4   1      667.47      693.31     38.70 o 
   2   4   1      437.17      475.30     42.31 o 
   4   4   1      328.16      372.58     43.28 o 
   6   4   1     3750.20     3881.63     75.53 o 
   8   4   1        8.00        0.00      9.38 o 
  10   4   1       33.62       23.65     65.91 o 
  12   4   1      145.26       58.36    134.97 o 
  14   4   1      102.03       51.99    120.66 o 
 -15   5   1      357.12      597.33    243.69 o 
 -13   5   1       25.87       83.78    210.65 o 
 -11   5   1       25.85       45.54    168.74 o 
  -9   5   1       11.25       14.13     83.37 o 
  -7   5   1      176.25      214.03     62.41 o 
  -5   5   1       23.31       39.36     47.14 o 
  -3   5   1      183.23      244.96     34.86 o 
  -1   5   1     1325.92     1430.30     53.45 o 
   1   5   1     7175.01     7572.41    120.85 o 
   3   5   1      677.78      700.55     48.10 o 
   5   5   1       59.92       85.68     55.20 o 
   7   5   1     1521.36     1590.77     62.13 o 
   9   5   1      382.62      494.76     78.85 o 
  11   5   1      343.84      241.54    110.08 o 
  13   5   1      151.64      129.07    186.66 o 
  15   5   1        1.44      148.55    284.39 o 
 -14   6   1       58.63      360.66    367.59 o 
 -12   6   1      858.31      579.97    154.51 o 
 -10   6   1        0.02        0.00     27.29 o 
  -8   6   1      143.41      121.34     77.12 o 
  -6   6   1     1067.47     1096.41     57.80 o 
  -4   6   1     6772.17     6596.82     74.49 o 
  -2   6   1      481.49      415.74     64.16 o 
   0   6   1    13777.28    14347.31    132.53 o 
   2   6   1      423.33      459.85     56.68 o 
   4   6   1       13.62        1.24     43.73 o 
   6   6   1     1588.86     1543.93     92.92 o 
   8   6   1       12.53       50.46     75.96 o 
  10   6   1       37.43      105.46    106.71 o 
  12   6   1     1228.26     1019.06    257.78 o 
  14   6   1      100.33      124.91    250.70 o 
 -15   7   1       90.10      192.51    345.62 o 
 -13   7   1       11.27       54.39    342.04 o 
 -11   7   1      513.65      357.86    136.17 o 
  -9   7   1      195.88      198.85    110.96 o 
  -7   7   1     1571.17     1496.85     63.67 o 
  -5   7   1      155.86      134.63     45.26 o 
  -3   7   1      123.87      108.42     78.10 o 
  -1   7   1      678.12      784.79     68.69 o 
   1   7   1     3414.55     3822.02    114.79 o 
   3   7   1      580.77      501.90     66.41 o 
   5   7   1     2623.24     2437.38     78.54 o 
   7   7   1      575.68      480.96     81.53 o 
   9   7   1        2.74       42.49    112.45 o 
  11   7   1      670.53      579.01    166.14 o 
  13   7   1        3.94       51.47    361.75 o 
 -14   8   1        0.36      126.61    294.77 o 
 -12   8   1        2.45        0.00     44.72 o 
 -10   8   1       20.60      123.32    135.28 o 
  -8   8   1      448.78      444.63    111.93 o 
  -6   8   1      800.15      735.42     83.29 o 
  -4   8   1     2390.44     2367.58     80.55 o 
  -2   8   1     1024.59     1087.85     84.17 o 
   0   8   1     1097.00     1025.48     86.27 o 
   2   8   1       22.51       57.35     75.48 o 
   4   8   1      359.95      340.12     77.11 o 
   6   8   1     5126.01     5043.96    111.20 o 
   8   8   1      915.85      707.23     95.98 o 
  10   8   1       41.28       47.94    179.94 o 
  12   8   1       37.13       61.33    339.48 o 
 -13   9   1      373.15      356.88    221.88 o 
 -11   9   1       92.06       59.98    267.53 o 
  -9   9   1      741.09      532.35    136.53 o 
  -7   9   1     6630.05     6223.99    280.97 o 
  -5   9   1     8606.46     8254.41    141.21 o 
  -3   9   1      570.63      623.45     93.32 o 
  -1   9   1       52.78       57.06     84.16 o 
   1   9   1      324.08      285.80     97.97 o 
   3   9   1      310.79      398.24     88.44 o 
   5   9   1     2587.19     2453.00     91.62 o 
   7   9   1     2730.48     2627.51     97.61 o 
   9   9   1        5.12       52.45    136.02 o 
  11   9   1       30.08       22.79    139.45 o 
  13   9   1       16.07        0.00    507.40 o 
 -12  10   1       80.24       38.32    242.56 o 
 -10  10   1      398.00      431.60    166.22 o 
  -8  10   1       61.05      172.06    142.94 o 
  -6  10   1       44.33       23.16     34.54 o 
  -4  10   1      153.40      138.22     93.77 o 
  -2  10   1      317.03      229.43    139.35 o 
   0  10   1     1010.80      885.50    134.23 o 
   2  10   1      118.69      194.60     99.52 o 
   4  10   1       85.29      125.46    107.53 o 
   6  10   1     3947.86     3732.53    111.49 o 
   8  10   1        7.73        0.00    102.55 o 
  10  10   1        0.06       56.62    206.54 o 
  12  10   1       46.37        0.00    323.06 o 
 -11  11   1        4.42        0.00    189.79 o 
  -9  11   1        1.80        8.09    204.63 o 
  -7  11   1      259.25      131.25    140.69 o 
  -5  11   1      115.59       89.57    112.43 o 
  -3  11   1        9.68      133.61    128.08 o 
  -1  11   1      395.52      425.85    145.89 o 
   1  11   1      305.32      231.75    148.71 o 
   3  11   1      305.77      222.56    118.14 o 
   5  11   1        7.00        0.00     12.22 o 
   7  11   1       56.65       23.43    141.32 o 
   9  11   1       30.02       92.48    171.64 o 
  11  11   1       24.62       48.62    252.16 o 
 -10  12   1       30.20       27.37    190.93 o 
  -8  12   1       33.73        2.49    160.20 o 
  -6  12   1        8.96       12.10    179.92 o 
  -4  12   1        0.21       87.82    134.03 o 
  -2  12   1      127.98      120.53    169.67 o 
   0  12   1       81.14       63.75    172.94 o 
   2  12   1      152.44      216.45    147.09 o 
   4  12   1       20.16       37.08    143.51 o 
   6  12   1       47.22       52.02    138.25 o 
   8  12   1       35.62       35.68     92.04 o 
  -7  13   1      104.56      229.60    196.59 o 
  -5  13   1       17.57       44.32    180.34 o 
  -3  13   1        0.75       36.71    104.93 o 
  -1  13   1       46.85       25.03    152.71 o 
   1  13   1       20.91        1.58     33.31 o 
   3  13   1       70.70      112.78    166.00 o 
   5  13   1       13.16       91.30    175.80 o 
   7  13   1      109.81      150.68    199.19 o 
  -4  14   1       21.82       17.95    210.95 o 
  -2  14   1       50.62       57.70    103.05 o 
   0  14   1        0.03        0.00    144.89 o 
   2  14   1       22.75        4.33    214.01 o 
   4  14   1        4.97       45.81    249.33 o 
 -16   0   2      245.58      135.56    271.45 o 
 -14   0   2        0.44        0.00    150.17 o 
 -12   0   2    15966.66    16145.50    337.92 o 
 -10   0   2      276.88      333.36    153.91 o 
  -8   0   2     2679.10     2300.62    193.46 o 
  -6   0   2     6943.75     7725.14    259.96 o 
  -4   0   2    29737.87    30701.45    385.86 o 
  -2   0   2    10999.88    10165.55    112.53 o 
   2   0   2     8061.18     7474.69    154.72 o 
   4   0   2    24258.34    24050.60    451.17 o 
   6   0   2     2194.81     2043.22     94.02 o 
   8   0   2      103.65      119.42    106.19 o 
  10   0   2       31.13       65.88    132.40 o 
  12   0   2    10662.23     9923.43    360.38 o 
  14   0   2       70.25       79.94    295.68 o 
  16   0   2      345.10      214.29    393.53 o 
 -17   1   2        9.87       95.11    256.41 o 
 -15   1   2        4.29       77.23    182.35 o 
 -13   1   2      608.61      567.44    141.99 o 
 -11   1   2      282.86      260.74    115.97 o 
  -9   1   2     3733.12     4048.45    196.27 o 
  -7   1   2      207.44      184.23     84.90 o 
  -5   1   2      185.83      186.72     48.89 o 
  -3   1   2     5413.58     5751.33    126.60 o 
   1   1   2     5893.07     5595.02     48.24 o 
   3   1   2    13337.27    12873.74    189.27 o 
   5   1   2     2491.51     2539.23     45.20 o 
   7   1   2     1768.76     1679.56     41.39 o 
   9   1   2      401.62      333.31     43.53 o 
  11   1   2      439.93      383.33    127.89 o 
  13   1   2      575.96      463.44    183.70 o 
  15   1   2       20.71        0.00    317.09 o 
 -16   2   2      161.72      137.85    206.80 o 
 -14   2   2       18.26       34.06    131.33 o 
 -12   2   2       75.39      120.68    128.64 o 
 -10   2   2      107.25      118.52    128.32 o 
  -8   2   2       65.53      108.48     72.92 o 
  -6   2   2     4258.45     4724.85     98.28 o 
  -4   2   2     7207.34     7258.49    153.34 o 
  -2   2   2    16625.80    16586.10    209.98 o 
   0   2   2        0.64       14.72     20.65 o 
   2   2   2    16117.32    15675.76    211.95 o 
   4   2   2     8703.05     8548.44     72.67 o 
   6   2   2     5837.68     5510.72    123.35 o 
   8   2   2      245.37      265.52     55.66 o 
  10   2   2       11.16       19.80     87.34 o 
  12   2   2       61.33       94.61    138.90 o 
  14   2   2        0.11       70.17    218.12 o 
  16   2   2      213.22      119.07    275.71 o 
 -15   3   2       73.52       33.19     65.30 o 
 -13   3   2       81.97       30.44    115.58 o 
 -11   3   2      577.55      646.14    144.15 o 
  -9   3   2       71.82       82.09     92.87 o 
  -7   3   2    11386.20    11713.36    423.36 o 
  -5   3   2      374.15      422.15     39.57 o 
  -3   3   2     2129.93     2335.55    100.70 o 
  -1   3   2     6971.07     6771.27    163.98 o 
   1   3   2    12807.83    12716.67     94.89 o 
   3   3   2     9836.74     9485.35     96.14 o 
   5   3   2     1042.83     1075.55     51.02 o 
   7   3   2     4116.33     4353.89     66.30 o 
   9   3   2       24.14        3.88     11.22 o 
  11   3   2      212.01      169.87    133.51 o 
  13   3   2        7.27       40.84    105.39 o 
  15   3   2       30.43        7.61    296.02 o 
 -16   4   2       11.17       85.81    204.77 o 
 -14   4   2      550.14      467.79    171.84 o 
 -12   4   2     1186.51     1046.01    162.49 o 
 -10   4   2       17.83       29.52    143.59 o 
  -8   4   2      578.86      596.95     59.61 o 
  -6   4   2     3429.74     3658.90    125.13 o 
  -4   4   2     1067.85     1119.76     40.00 o 
  -2   4   2     8613.82     8218.84    251.91 o 
   0   4   2       41.02       13.69     20.29 o 
   2   4   2     7889.34     7766.09     97.38 o 
   4   4   2       60.19       27.24     31.42 o 
   6   4   2     6296.52     6392.67     93.16 o 
   8   4   2      753.11      843.91     61.98 o 
  10   4   2        7.72        0.00     10.06 o 
  12   4   2      675.43      605.02    151.17 o 
  14   4   2      313.43      181.89    234.34 o 
 -15   5   2        0.07        0.91    128.60 o 
 -13   5   2      115.54      113.45    189.39 o 
 -11   5   2      735.09      588.04    119.34 o 
  -9   5   2       29.72       22.35     69.89 o 
  -7   5   2       12.60       43.89     58.46 o 
  -5   5   2       11.58        6.26     35.97 o 
  -3   5   2       71.16       74.07     44.46 o 
  -1   5   2     5363.93     5537.22    111.01 o 
   1   5   2     6733.00     7086.63    183.41 o 
   3   5   2      661.30      708.37     51.52 o 
   5   5   2      410.64      430.82     58.84 o 
   7   5   2       89.28       69.47     67.03 o 
   9   5   2       10.07        0.00     53.83 o 
  11   5   2      235.24      201.98    141.53 o 
  13   5   2       13.52       19.61    168.60 o 
  15   5   2        0.23       35.38    220.50 o 
 -14   6   2       27.32      111.52    269.88 o 
 -12   6   2      623.88      720.24    174.38 o 
 -10   6   2       82.88      114.71    118.54 o 
  -8   6   2       91.48       94.26     72.42 o 
  -6   6   2      171.20      150.60     56.45 o 
  -4   6   2      556.02      528.95     46.48 o 
  -2   6   2       35.59        5.64     70.48 o 
   0   6   2       16.54       45.73     45.20 o 
   2   6   2       29.35       32.94     62.03 o 
   4   6   2       69.42       72.19     72.00 o 
   6   6   2      235.14      179.34     68.71 o 
   8   6   2      108.46      116.04     83.74 o 
  10   6   2       63.60       16.72     92.93 o 
  12   6   2      314.37      469.90    193.39 o 
  14   6   2        4.60       90.49    254.19 o 
 -15   7   2        9.70        6.56    157.33 o 
 -13   7   2       14.85        0.00    129.86 o 
 -11   7   2       29.52       25.50    129.86 o 
  -9   7   2        7.01        9.68    100.34 o 
  -7   7   2        0.31       51.58     83.71 o 
  -5   7   2       17.65       41.30     56.52 o 
  -3   7   2       46.11       49.97     69.86 o 
  -1   7   2      130.82      155.04     66.86 o 
   1   7   2      207.63      382.41     66.45 o 
   3   7   2       57.55       76.52     69.46 o 
   5   7   2        0.85       28.39     80.52 o 
   7   7   2       15.85        0.00     71.43 o 
   9   7   2        6.88        5.31     71.64 o 
  11   7   2       29.95        0.00    158.79 o 
  13   7   2       10.36       30.74    250.83 o 
 -14   8   2       72.04        3.40    263.93 o 
 -12   8   2       34.31       43.07    109.44 o 
 -10   8   2       17.36       51.44    132.86 o 
  -8   8   2      331.40      397.29    107.47 o 
  -6   8   2      658.91      602.80     78.92 o 
  -4   8   2      104.22      131.32     81.90 o 
  -2   8   2      136.61      154.71     69.99 o 
   0   8   2       17.17       42.97    100.03 o 
   2   8   2      231.34      250.62     78.33 o 
   4   8   2        1.71       18.86     45.11 o 
   6   8   2      524.91      516.04     88.17 o 
   8   8   2      233.42      269.74    101.95 o 
  10   8   2        4.67       47.31    148.78 o 
  12   8   2       55.81      123.38    314.66 o 
 -13   9   2       97.98       82.98    225.29 o 
 -11   9   2       15.30       84.20    153.55 o 
  -9   9   2      479.82      425.47    125.61 o 
  -7   9   2      297.77      248.98    109.38 o 
  -5   9   2        0.43       26.70     86.42 o 
  -3   9   2        4.62       30.60    111.26 o 
  -1   9   2        0.01       22.35     31.76 o 
   1   9   2       81.75      125.09     88.26 o 
   3   9   2      300.59      241.53     89.61 o 
   5   9   2       52.59      113.23     97.87 o 
   7   9   2      330.53      328.89    105.52 o 
   9   9   2      401.55      424.80    146.96 o 
  11   9   2        9.55       62.01    228.85 o 
 -12  10   2        4.59        0.00    229.38 o 
 -10  10   2      161.79      154.57    153.80 o 
  -8  10   2      282.47      274.99    130.29 o 
  -6  10   2      526.56      410.92    116.62 o 
  -4  10   2       82.11       88.91     95.11 o 
  -2  10   2        0.14        6.30     83.22 o 
   0  10   2       29.03       49.29    140.35 o 
   2  10   2       23.07       97.04    104.81 o 
   4  10   2      226.18      187.65    109.19 o 
   6  10   2       88.63       41.64     86.32 o 
   8  10   2      350.71      305.07    129.64 o 
  10  10   2      140.59       96.91    212.31 o 
 -11  11   2       42.16       48.21    178.30 o 
  -9  11   2      222.72      236.82    155.27 o 
  -7  11   2      282.36      309.19    139.85 o 
  -5  11   2      138.68      159.93    111.53 o 
  -3  11   2      339.85      417.20    152.23 o 
  -1  11   2      337.89      354.57    152.39 o 
   1  11   2      587.54      656.36    132.69 o 
   3  11   2      784.91      880.83    119.39 o 
   5  11   2        0.35        0.00    110.54 o 
   7  11   2       91.35      112.75    138.50 o 
   9  11   2       81.52      108.36    214.50 o 
 -10  12   2        2.68       27.06    178.15 o 
  -8  12   2       20.80       61.20    161.20 o 
  -6  12   2      193.04      173.74    168.80 o 
  -4  12   2       16.43       44.34    153.56 o 
  -2  12   2      358.78      449.32    176.68 o 
   0  12   2        0.04        5.16    126.43 o 
   2  12   2      440.53      407.55    155.30 o 
   4  12   2       32.82        8.48     52.94 o 
   6  12   2      171.90      178.67    146.81 o 
   8  12   2        4.99       55.97    188.88 o 
  -7  13   2      134.41       44.03    225.37 o 
  -5  13   2        7.05        1.30    157.39 o 
  -3  13   2       77.22       15.90    270.97 o 
  -1  13   2      603.71      575.93    192.22 o 
   1  13   2      639.34      766.98    161.02 o 
   3  13   2       23.46       47.59    170.12 o 
   5  13   2       15.35        2.54     50.45 o 
   7  13   2       10.18        0.00     17.73 o 
  -4  14   2      147.47      195.50    237.10 o 
  -2  14   2        5.09       50.50    224.22 o 
   0  14   2        0.79      134.22    312.42 o 
   2  14   2        3.76        0.00    220.74 o 
   4  14   2      128.08      245.33    196.18 o 
 -17   1   3        0.36        8.23    191.50 o 
 -15   1   3      196.16      190.40    186.90 o 
 -13   1   3      202.35      220.28    141.63 o 
 -11   1   3      380.90      319.13    116.03 o 
  -9   1   3       39.46       17.08    102.18 o 
  -7   1   3        0.28        0.00     49.31 o 
  -5   1   3      536.52      530.05     58.04 o 
  -3   1   3       98.12       96.26     29.20 o 
  -1   1   3      129.39       86.19     28.91 o 
   1   1   3     3138.11     3146.28     54.95 o 
   3   1   3       23.62       30.08     24.99 o 
   5   1   3       76.20       81.84     32.20 o 
   7   1   3       25.54       10.50     49.85 o 
   9   1   3       10.89       28.29    104.22 o 
  11   1   3      162.83      156.58    124.41 o 
  13   1   3      107.13       76.60     93.60 o 
  15   1   3        0.05       39.92    255.64 o 
 -16   2   3      262.21      162.86    201.05 o 
 -14   2   3        0.02        0.00     74.99 o 
 -12   2   3      126.62      145.93    150.84 o 
 -10   2   3       82.77       95.75    117.72 o 
  -8   2   3      204.07      232.88     75.44 o 
  -6   2   3       26.10       31.99     41.61 o 
  -4   2   3      818.71      787.60     44.64 o 
  -2   2   3     6655.61     6598.12     64.14 o 
   0   2   3       17.54        9.13     12.31 o 
   2   2   3     2924.23     2977.97     51.42 o 
   4   2   3     2192.69     2146.30     50.74 o 
   6   2   3      112.75      116.65     47.57 o 
   8   2   3      725.15      746.68     52.91 o 
  10   2   3      225.08      202.72    111.34 o 
  12   2   3      224.23      135.26    148.70 o 
  14   2   3       71.64      174.00    197.86 o 
 -15   3   3      312.61      349.43    188.06 o 
 -13   3   3      245.78      226.25    168.00 o 
 -11   3   3      306.09      345.91    133.36 o 
  -9   3   3      511.09      457.47     87.30 o 
  -7   3   3     1434.46     1550.27     66.69 o 
  -5   3   3     1978.69     2096.75     61.62 o 
  -3   3   3      337.80      369.20     36.69 o 
  -1   3   3     9280.90     9090.54     86.20 o 
   1   3   3     4564.68     4481.97     69.87 o 
   3   3   3     2277.60     2274.73     68.86 o 
   5   3   3     3572.50     3578.03     73.74 o 
   7   3   3     1884.66     1906.21     70.52 o 
   9   3   3       94.39       82.22     75.23 o 
  11   3   3       20.20        0.00    127.71 o 
  13   3   3       36.00       53.81    164.46 o 
  15   3   3       13.16       77.22    260.74 o 
 -16   4   3       75.90       98.20    249.14 o 
 -14   4   3      111.02       41.45    154.51 o 
 -12   4   3      265.50      270.92    125.02 o 
 -10   4   3       96.19       46.37     86.19 o 
  -8   4   3        0.43       16.23     31.19 o 
  -6   4   3     5476.25     5713.68     99.75 o 
  -4   4   3      299.34      324.56     45.67 o 
  -2   4   3     1385.35     1395.16     43.21 o 
   0   4   3     1058.98     1052.76     46.80 o 
   2   4   3       16.52       35.73     52.11 o 
   4   4   3        5.66       24.59     63.76 o 
   6   4   3       78.06       63.06     55.74 o 
   8   4   3      318.68      310.67     57.66 o 
  10   4   3       55.50      119.60    123.43 o 
  12   4   3       99.42      198.58    162.71 o 
  14   4   3       42.66      163.58    257.03 o 
 -15   5   3       35.07       72.90    235.47 o 
 -13   5   3      840.40      926.05    184.99 o 
 -11   5   3     1711.86     1660.14    112.38 o 
  -9   5   3        0.31       31.08     95.34 o 
  -7   5   3      743.28      616.07     88.79 o 
  -5   5   3      230.37      325.28     41.68 o 
  -3   5   3        0.05        3.22     23.01 o 
  -1   5   3    14045.34    13712.56    522.68 o 
   1   5   3     5616.10     5621.34     81.85 o 
   3   5   3      283.15      250.70     55.52 o 
   5   5   3      192.36      221.84     61.41 o 
   7   5   3       79.45      113.47     70.68 o 
   9   5   3       19.61       33.46     96.17 o 
  11   5   3        2.20       18.88    137.92 o 
  13   5   3       61.07       65.91    188.31 o 
 -14   6   3      220.97      458.02    280.85 o 
 -12   6   3     1742.40     1650.74    128.47 o 
 -10   6   3        9.92      102.28    112.27 o 
  -8   6   3       18.59       81.38     86.86 o 
  -6   6   3     1848.30     1798.96     51.59 o 
  -4   6   3      255.24      242.67     58.50 o 
  -2   6   3       25.16       26.50     35.50 o 
   0   6   3    17238.87    18159.11    329.99 o 
   2   6   3      392.54      460.00     62.37 o 
   4   6   3      875.73      895.98     65.32 o 
   6   6   3       11.57       15.61     50.42 o 
   8   6   3       66.42       33.24     85.54 o 
  10   6   3      187.23      178.03    139.39 o 
  12   6   3     1172.82     1127.62    170.62 o 
  14   6   3        0.45        0.00   1766.30 o 
 -15   7   3        0.35      190.27    330.08 o 
 -13   7   3      228.26      277.69    258.03 o 
 -11   7   3     2664.62     2574.21    145.03 o 
  -9   7   3      353.77      419.12    104.99 o 
  -7   7   3      986.81      953.45     65.51 o 
  -5   7   3     3363.79     3445.45     69.32 o 
  -3   7   3     1719.97     1766.62     60.28 o 
  -1   7   3     5967.02     6105.30    129.58 o 
   1   7   3      121.60      100.37     44.16 o 
   3   7   3     1387.99     1398.71    100.91 o 
   5   7   3      492.19      459.46     78.54 o 
   7   7   3      600.09      588.56     88.38 o 
   9   7   3       29.51       60.00    127.65 o 
  11   7   3      266.36      153.09    170.60 o 
  13   7   3        9.66       70.13    242.37 o 
 -14   8   3        0.45        0.00    231.89 o 
 -12   8   3       15.36       28.77    151.18 o 
 -10   8   3      121.24      125.61    152.94 o 
  -8   8   3      628.28      475.08    122.73 o 
  -6   8   3     5133.67     4989.81     86.13 o 
  -4   8   3      651.89      634.22     69.30 o 
  -2   8   3      198.53      271.57     83.26 o 
   0   8   3       79.44      157.98     56.78 o 
   2   8   3       17.32       36.73     72.81 o 
   4   8   3      380.53      397.05     84.53 o 
   6   8   3       24.30       43.13     83.69 o 
   8   8   3      367.79      297.98    103.78 o 
  10   8   3       91.73      136.05    145.81 o 
  12   8   3       61.06        0.00    207.82 o 
 -13   9   3        2.21       78.80    228.33 o 
 -11   9   3       33.75      155.84    157.31 o 
  -9   9   3      318.81      520.51    129.07 o 
  -7   9   3     2019.73     2135.55    104.18 o 
  -5   9   3     2272.29     2029.76     93.00 o 
  -3   9   3      911.51      916.96    102.65 o 
  -1   9   3        6.88       79.21     85.44 o 
   1   9   3      204.76      263.05     91.83 o 
   3   9   3       79.12      108.75     95.01 o 
   5   9   3     6560.79     6520.00    134.81 o 
   7   9   3     4191.52     4417.09    213.31 o 
   9   9   3      470.09      468.35    154.40 o 
  11   9   3       22.52        0.00    535.51 o 
 -12  10   3       69.45      167.08    224.14 o 
 -10  10   3        4.22       11.37    144.04 o 
  -8  10   3       19.03       12.59    174.96 o 
  -6  10   3     3642.48     3441.97    112.82 o 
  -4  10   3       69.97       90.63    106.04 o 
  -2  10   3       13.73       84.28    136.04 o 
   0  10   3      142.13      201.72    115.68 o 
   2  10   3     1089.62     1094.81    104.01 o 
   4  10   3        0.46       65.40    113.05 o 
   6  10   3       15.47       71.01    133.38 o 
   8  10   3        8.70       52.05    131.80 o 
  10  10   3      300.46      291.14    223.84 o 
 -11  11   3       52.44      131.92    215.66 o 
  -9  11   3      125.99      146.72    179.99 o 
  -7  11   3      188.94      220.23    141.14 o 
  -5  11   3        1.29       47.35    157.44 o 
  -3  11   3      635.51      436.52    170.18 o 
  -1  11   3      935.82      920.55    135.22 o 
   1  11   3      564.67      589.85    135.57 o 
   3  11   3       35.67       89.83    126.75 o 
   5  11   3      119.34       71.97     80.26 o 
   7  11   3      112.91       89.06    142.45 o 
   9  11   3        0.45        0.00     42.58 o 
 -10  12   3       54.15       12.64    106.92 o 
  -8  12   3       11.44       18.13    248.16 o 
  -6  12   3       40.15        7.70    117.43 o 
  -4  12   3       81.55        2.73     35.44 o 
  -2  12   3      133.83      172.01    171.32 o 
   0  12   3      283.83      241.36    163.76 o 
   2  12   3      288.99      236.11    136.50 o 
   4  12   3       31.84       84.29    142.54 o 
   6  12   3        2.11       42.77    153.45 o 
   8  12   3       20.65        0.00    132.21 o 
  -7  13   3      106.02       44.06    235.62 o 
  -5  13   3       13.51      160.99    211.53 o 
  -3  13   3       54.63       69.51    208.35 o 
  -1  13   3       54.22      107.86    183.18 o 
   1  13   3      106.05       97.85    172.58 o 
   3  13   3        2.54       46.89    136.81 o 
   5  13   3        9.49       38.80    180.02 o 
  -4  14   3        0.12        0.00    101.60 o 
  -2  14   3       17.85      142.89    201.47 o 
   0  14   3        4.40       36.18    299.02 o 
   2  14   3       24.05       12.22     58.31 o 
   4  14   3       13.83        0.00    119.67 o 
 -16   0   4      756.44      902.96    275.64 o 
 -14   0   4       25.01      135.69    229.44 o 
 -12   0   4      244.38      209.93    170.41 o 
 -10   0   4     3232.03     3189.27    155.13 o 
  -8   0   4      858.38      940.95    188.77 o 
  -6   0   4    28685.51    28355.73    450.69 o 
  -4   0   4     2442.23     2800.59     81.18 o 
  -2   0   4     1575.51     1795.41     70.05 o 
   0   0   4   441535.38   450136.88   2479.00 o 
   2   0   4     5424.06     5404.20    110.46 o 
   4   0   4     1245.84     1068.24     74.47 o 
   6   0   4      834.51      808.45     98.76 o 
   8   0   4     1014.48      865.87    116.69 o 
  10   0   4     1070.58      782.83    138.69 o 
  12   0   4      160.79      217.93    194.87 o 
  14   0   4       96.08       83.96    350.07 o 
 -17   1   4       81.58      118.03    219.56 o 
 -15   1   4      158.90      138.38    175.25 o 
 -13   1   4     1751.48     1622.43    130.11 o 
 -11   1   4     3688.12     3673.59    147.03 o 
  -9   1   4      180.31      141.37    106.43 o 
  -7   1   4      905.48     1144.63    128.90 o 
  -5   1   4     1098.21     1175.07     51.66 o 
  -3   1   4     2237.78     2454.22     48.86 o 
  -1   1   4     8007.81     8527.73    156.76 o 
   1   1   4    13844.53    13786.82    111.76 o 
   3   1   4      226.43      409.19     36.04 o 
   5   1   4     1616.34     1692.23     46.21 o 
   7   1   4       74.48        0.00     65.24 o 
   9   1   4      392.49      442.97     91.40 o 
  11   1   4      735.54      689.35    112.92 o 
  13   1   4     1132.61     1057.59    169.16 o 
  15   1   4        8.34       11.57    227.02 o 
 -16   2   4      125.44      172.55    208.72 o 
 -14   2   4      437.74      433.94    159.94 o 
 -12   2   4      778.50      755.85    153.32 o 
 -10   2   4      257.72      288.56    120.60 o 
  -8   2   4       17.11       74.71     75.78 o 
  -6   2   4      521.75      408.17     59.97 o 
  -4   2   4     1858.67     1928.37     90.10 o 
  -2   2   4     4028.89     4156.94     76.04 o 
   0   2   4      126.62       87.56     24.51 o 
   2   2   4    10273.87    10269.52     92.20 o 
   4   2   4     2043.88     1936.24     51.89 o 
   6   2   4     2968.39     3207.76     65.37 o 
   8   2   4      920.23      858.25     87.43 o 
  10   2   4        7.10       14.11    130.39 o 
  12   2   4      299.24      349.25    153.49 o 
  14   2   4      129.09      237.28    200.10 o 
 -15   3   4        0.39        0.00    136.05 o 
 -13   3   4       20.43        0.00    168.00 o 
 -11   3   4        4.89        0.00    132.75 o 
  -9   3   4       47.50       63.42    100.90 o 
  -7   3   4      462.08      460.21     67.84 o 
  -5   3   4    12661.67    13009.61    129.98 o 
  -3   3   4      588.95      511.01     30.92 o 
  -1   3   4      234.77      148.02     34.41 o 
   1   3   4      336.46      305.36     32.21 o 
   3   3   4     1541.60     1374.07     64.25 o 
   5   3   4     2419.33     2272.69     82.99 o 
   7   3   4      253.00      246.17     39.16 o 
   9   3   4      278.94      227.05    114.77 o 
  11   3   4        9.27        0.00     96.51 o 
  13   3   4        2.14       13.82     74.63 o 
  15   3   4        7.22        7.13    215.43 o 
 -16   4   4       15.83       51.01    176.24 o 
 -14   4   4       20.14       15.09    221.03 o 
 -12   4   4       68.94       84.94    123.15 o 
 -10   4   4     2569.82     2501.43     96.96 o 
  -8   4   4      660.86      712.33     79.23 o 
  -6   4   4     3354.71     3567.06     97.69 o 
  -4   4   4      233.39      171.91     45.81 o 
  -2   4   4      942.26      862.48     49.46 o 
   0   4   4     1421.18     1477.64     48.15 o 
   2   4   4     1339.84     1431.33     66.89 o 
   4   4   4     3091.69     2888.98     68.22 o 
   6   4   4     3811.92     4049.13     73.36 o 
   8   4   4        0.52       16.39     76.55 o 
  10   4   4      457.67      504.61    131.38 o 
  12   4   4       16.31        7.61     90.09 o 
  14   4   4       19.66        0.00    176.09 o 
 -15   5   4       71.85       48.55    206.30 o 
 -13   5   4      316.95      241.39    148.07 o 
 -11   5   4      126.31      164.28    118.94 o 
  -9   5   4       22.99       96.73     98.13 o 
  -7   5   4      156.34      174.80     74.89 o 
  -5   5   4       30.28        5.43     20.52 o 
  -3   5   4        8.69        1.11     52.92 o 
  -1   5   4        0.23        7.56     26.64 o 
   1   5   4      740.92      763.77     49.81 o 
   3   5   4      406.86      336.29     67.78 o 
   5   5   4      723.41      804.05     66.52 o 
   7   5   4       43.61        3.09     47.94 o 
   9   5   4        1.40       44.07     97.25 o 
  11   5   4       18.88       26.40    143.31 o 
  13   5   4       89.51        4.51    209.43 o 
 -14   6   4        0.29        7.34    257.09 o 
 -12   6   4        5.08       63.42    144.62 o 
 -10   6   4       34.63       68.21    115.69 o 
  -8   6   4        1.23       36.43     89.99 o 
  -6   6   4      186.06      129.29     46.84 o 
  -4   6   4       22.39       12.42     48.00 o 
  -2   6   4      340.98      355.53     65.60 o 
   0   6   4     3927.53     4150.16    149.30 o 
   2   6   4        2.26        0.00     45.65 o 
   4   6   4      335.67      353.19     70.87 o 
   6   6   4       70.52      177.03     78.91 o 
   8   6   4        3.94       85.76     97.96 o 
  10   6   4       33.19       76.68    153.64 o 
  12   6   4       15.52       61.23    217.08 o 
 -15   7   4        7.68        0.00    119.80 o 
 -13   7   4       25.98      214.19    254.18 o 
 -11   7   4       49.13       37.79    155.22 o 
  -9   7   4       14.82        0.00    102.65 o 
  -7   7   4      218.66      156.87     84.73 o 
  -5   7   4       49.42       13.81     26.26 o 
  -3   7   4        0.36       18.46     60.70 o 
  -1   7   4       58.88       78.35     75.05 o 
   1   7   4       20.63       28.31     42.65 o 
   3   7   4        4.51       42.97     94.70 o 
   5   7   4       30.55       55.95     86.57 o 
   7   7   4        7.41       11.95     41.54 o 
   9   7   4        4.02       24.72     98.68 o 
  11   7   4       56.77        4.70    113.58 o 
  13   7   4        0.11       85.29    262.76 o 
 -14   8   4        0.01        0.00    200.32 o 
 -12   8   4        2.49        1.74    185.18 o 
 -10   8   4      224.63      190.53    150.50 o 
  -8   8   4      104.95       97.71    125.26 o 
  -6   8   4        0.02       25.48     91.52 o 
  -4   8   4       11.01       96.02     75.48 o 
  -2   8   4       58.37       59.21     97.30 o 
   0   8   4       13.76       36.49     60.33 o 
   2   8   4       60.35       11.29     28.78 o 
   4   8   4      575.61      659.95     87.63 o 
   6   8   4      114.19       35.30     59.47 o 
   8   8   4       17.28        0.78     68.09 o 
  10   8   4      116.12      179.61    176.63 o 
  12   8   4        5.81       27.04    259.07 o 
 -13   9   4       46.66        2.56     36.14 o 
 -11   9   4       23.68       82.08    185.87 o 
  -9   9   4       85.37      118.27    151.32 o 
  -7   9   4       38.97       65.13    122.43 o 
  -5   9   4      484.55      369.25    114.51 o 
  -3   9   4      434.16      439.63    104.89 o 
  -1   9   4      161.29      224.17    109.91 o 
   1   9   4       28.63       80.01     98.73 o 
   3   9   4      215.19      144.50    101.11 o 
   5   9   4      886.39      775.09    104.37 o 
   7   9   4        7.22       34.23    129.27 o 
   9   9   4        0.70       15.48    149.33 o 
  11   9   4       35.57        8.63    190.73 o 
 -12  10   4       78.64      127.62    217.77 o 
 -10  10   4      152.80      168.80    181.96 o 
  -8  10   4       65.92       71.89    115.27 o 
  -6  10   4      129.60       49.53     95.77 o 
  -4  10   4      680.97      585.35    119.69 o 
  -2  10   4      404.31      374.57    126.46 o 
   0  10   4      314.36      302.75    125.16 o 
   2  10   4        8.08        0.00     86.76 o 
   4  10   4     1084.31     1082.81    108.80 o 
   6  10   4       54.22        0.00    132.27 o 
   8  10   4        4.61        0.00     28.63 o 
  10  10   4       19.20        0.00    246.76 o 
 -11  11   4        0.35        2.36    227.33 o 
  -9  11   4        3.74        1.71    207.97 o 
  -7  11   4       78.54      106.03    161.83 o 
  -5  11   4       20.00        6.62    188.37 o 
  -3  11   4       32.08       74.68    171.00 o 
  -1  11   4       28.12       84.97    141.27 o 
   1  11   4        3.23       27.52    179.35 o 
   3  11   4       10.24       30.74    125.28 o 
   5  11   4       12.11       13.12    130.45 o 
   7  11   4      151.55      134.55    143.41 o 
   9  11   4       21.36       97.98    226.34 o 
  -8  12   4       45.66       49.23    227.26 o 
  -6  12   4        0.01        0.00     95.90 o 
  -4  12   4      160.16      113.69    188.88 o 
  -2  12   4      160.54      285.79    154.00 o 
   0  12   4      176.31       29.51    204.54 o 
   2  12   4      316.51      274.25    148.48 o 
   4  12   4        6.09        3.22    116.78 o 
   6  12   4      131.02       38.57     50.43 o 
   8  12   4        1.17        0.00    544.21 o 
  -7  13   4       82.38       34.39    253.28 o 
  -5  13   4        6.08       60.02    216.68 o 
  -3  13   4      270.98      345.43    182.51 o 
  -1  13   4       92.16        0.00     90.74 o 
   1  13   4       81.70       34.42    212.29 o 
   3  13   4      177.62      219.51    166.56 o 
   5  13   4       11.81        8.15    153.56 o 
  -4  14   4       33.46        0.00    219.22 o 
  -2  14   4       24.62       75.30    208.93 o 
   0  14   4      156.92      427.43    207.33 o 
   2  14   4       26.19        2.17    183.83 o 
 -17   1   5       43.99        0.61    121.37 o 
 -15   1   5        0.99        0.00    101.20 o 
 -13   1   5      169.72       75.73    143.42 o 
 -11   1   5      609.97      445.49    138.28 o 
  -9   1   5       87.21       62.41     84.35 o 
  -7   1   5       16.78       65.48     59.31 o 
  -5   1   5        2.09        3.47     40.92 o 
  -3   1   5      456.20      442.71     38.60 o 
  -1   1   5     1230.66     1256.29     34.09 o 
   1   1   5     2438.59     2422.02     44.45 o 
   3   1   5       36.43       58.07     43.85 o 
   5   1   5       78.60       42.99     48.98 o 
   7   1   5      140.93      139.37     81.78 o 
   9   1   5        0.01       93.17    115.84 o 
  11   1   5       61.89       58.28    127.36 o 
  13   1   5       31.98       49.75    146.05 o 
 -16   2   5       42.29        0.00    179.76 o 
 -14   2   5      428.39      404.90    162.01 o 
 -12   2   5      765.41      681.06    149.82 o 
 -10   2   5       38.62       23.14     93.50 o 
  -8   2   5       74.12       96.05     79.64 o 
  -6   2   5       64.38       92.97     60.29 o 
  -4   2   5     1077.17     1093.82     39.89 o 
  -2   2   5     1089.59     1092.37     43.34 o 
   0   2   5     2266.03     2319.38     40.78 o 
   2   2   5     3678.19     3616.55     58.51 o 
   4   2   5        5.02       14.51     32.19 o 
   6   2   5        1.52       23.10     36.64 o 
   8   2   5       59.06       35.85     94.91 o 
  10   2   5      109.33      160.49    117.88 o 
  12   2   5       21.21        0.00     89.85 o 
  14   2   5        6.31      128.25    204.74 o 
 -15   3   5       10.49        2.17     32.54 o 
 -13   3   5      344.87      488.21    171.84 o 
 -11   3   5       13.77       74.09    139.38 o 
  -9   3   5        9.90        0.00     63.69 o 
  -7   3   5     1955.70     2067.78     75.46 o 
  -5   3   5     1629.96     1704.30     87.30 o 
  -3   3   5     2411.76     2389.17     57.59 o 
  -1   3   5      164.18      127.41     40.66 o 
   1   3   5      276.39      268.13     37.23 o 
   3   3   5     2148.73     2155.11     57.77 o 
   5   3   5      287.05      264.00     57.79 o 
   7   3   5      368.49      437.81     68.10 o 
   9   3   5      119.08      101.05    123.13 o 
  11   3   5        2.34        0.00     39.75 o 
  13   3   5        5.31      105.61    237.09 o 
 -16   4   5        4.21      206.38    309.55 o 
 -14   4   5        9.69      133.58    196.53 o 
 -12   4   5       18.04       19.34     75.72 o 
 -10   4   5     1545.09     1583.76     99.89 o 
  -8   4   5      320.65      245.48     85.09 o 
  -6   4   5      677.78      716.92     62.82 o 
  -4   4   5      237.16      234.19     41.53 o 
  -2   4   5     4779.10     4630.75    100.92 o 
   0   4   5     2144.84     2223.34     60.70 o 
   2   4   5      225.70      235.24     42.57 o 
   4   4   5       39.34       25.59     63.65 o 
   6   4   5     1773.35     1879.50     59.09 o 
   8   4   5        0.44        8.58     51.31 o 
  10   4   5        6.88       40.07    161.93 o 
  12   4   5       46.09        0.00     30.73 o 
  14   4   5       41.90       57.72    227.89 o 
 -15   5   5      408.39      495.80    232.53 o 
 -13   5   5       11.54       67.43    153.63 o 
 -11   5   5       30.83        0.00     87.68 o 
  -9   5   5       68.37       14.25     31.04 o 
  -7   5   5       18.55       30.89     66.58 o 
  -5   5   5      210.66      231.19     60.06 o 
  -3   5   5       33.53       70.50     62.80 o 
  -1   5   5      111.30      128.00     53.12 o 
   1   5   5     1003.08     1083.43     56.35 o 
   3   5   5     1878.54     1928.44     66.08 o 
   5   5   5      622.57      642.03     62.80 o 
   7   5   5       20.22       52.77     70.03 o 
   9   5   5       28.61       72.94    129.16 o 
  11   5   5      102.52        7.95     80.79 o 
  13   5   5        3.88        0.00    149.39 o 
 -14   6   5      132.48      222.85    219.65 o 
 -12   6   5      190.81      102.07    146.56 o 
 -10   6   5      478.00      609.05    114.95 o 
  -8   6   5     1102.18     1075.49     89.03 o 
  -6   6   5       52.82       21.66     19.31 o 
  -4   6   5     2318.88     2416.43     76.03 o 
  -2   6   5      204.24      140.99     66.76 o 
   0   6   5     3318.76     3415.62     92.82 o 
   2   6   5     2286.88     2240.31     70.75 o 
   4   6   5      342.19      277.22     75.39 o 
   6   6   5      761.63      930.68     72.98 o 
   8   6   5       19.90       11.82    107.14 o 
  10   6   5        6.20       17.35    109.80 o 
  12   6   5      464.28      487.93    198.80 o 
 -15   7   5      117.45       41.61    479.30 o 
 -13   7   5       40.67       26.82    203.75 o 
 -11   7   5      397.91      326.35    135.32 o 
  -9   7   5      307.81      410.01    109.63 o 
  -7   7   5     1759.36     1832.33     83.12 o 
  -5   7   5      138.65      217.43     74.45 o 
  -3   7   5      116.66      168.93     76.00 o 
  -1   7   5      246.90      311.24     72.08 o 
   1   7   5      949.21     1003.62     71.10 o 
   3   7   5      189.74      150.46     81.94 o 
   5   7   5       12.55        1.51     79.65 o 
   7   7   5      951.90      972.30     86.74 o 
   9   7   5        1.19        0.00    139.84 o 
  11   7   5      170.20      191.46    191.99 o 
 -14   8   5       12.91        0.00    352.99 o 
 -12   8   5      159.21      159.31    226.54 o 
 -10   8   5      128.60      136.61    196.98 o 
  -8   8   5     1413.54     1387.84    104.10 o 
  -6   8   5      199.77      211.43     88.80 o 
  -4   8   5     1002.88     1080.65     91.89 o 
  -2   8   5      582.12      657.47     95.12 o 
   0   8   5     1230.31     1235.50     74.17 o 
   2   8   5      604.66      511.70     93.69 o 
   4   8   5        0.08        4.26     21.02 o 
   6   8   5     2182.64     2176.52     97.15 o 
   8   8   5      471.71      408.24    125.44 o 
  10   8   5       10.80       55.38    217.03 o 
  12   8   5       22.32        0.00    169.39 o 
 -13   9   5      432.13      584.89    275.08 o 
 -11   9   5      110.68       68.16    228.81 o 
  -9   9   5      584.32      536.92    190.85 o 
  -7   9   5     5715.50     5652.66    200.58 o 
  -5   9   5     6731.92     6776.76    197.09 o 
  -3   9   5      190.00      258.36    114.74 o 
  -1   9   5       19.57       37.94    114.56 o 
   1   9   5      462.08      548.29     99.91 o 
   3   9   5       74.61       98.86    106.93 o 
   5   9   5     3079.20     2999.99    105.84 o 
   7   9   5      964.48      979.78    142.91 o 
   9   9   5        0.15        5.70    127.66 o 
  11   9   5       13.98        0.00     51.52 o 
 -12  10   5      134.12      123.94    270.44 o 
 -10  10   5       93.23       38.55    226.74 o 
  -8  10   5       26.00        0.00     88.70 o 
  -6  10   5       59.14      125.53    174.84 o 
  -4  10   5       92.71       75.75    145.32 o 
  -2  10   5       62.83       90.02    135.23 o 
   0  10   5      985.39     1174.33    123.44 o 
   2  10   5      191.01      143.25    113.81 o 
   4  10   5      185.58      228.73    119.82 o 
   6  10   5     1714.40     1589.14    120.13 o 
   8  10   5       10.12       19.85    191.89 o 
  10  10   5        0.00       82.27    226.29 o 
 -11  11   5        3.78       17.10    201.22 o 
  -9  11   5       12.52        0.00    153.34 o 
  -7  11   5      181.71      171.50    161.92 o 
  -5  11   5        3.61        0.00    196.56 o 
  -3  11   5       16.81       69.46    152.07 o 
  -1  11   5      240.31      194.88    143.68 o 
   1  11   5       41.44       20.45    105.11 o 
   3  11   5       40.58       44.98    148.11 o 
   5  11   5        3.58       23.44    118.59 o 
   7  11   5       73.13      124.21    182.01 o 
  -8  12   5        1.53       10.50    243.63 o 
  -6  12   5       10.91        0.00    185.44 o 
  -4  12   5        0.01       41.69    148.25 o 
  -2  12   5       58.33       98.43    163.70 o 
   0  12   5       13.73       58.95    169.84 o 
   2  12   5      105.61      127.70    151.34 o 
   4  12   5       15.89       45.62    126.52 o 
   6  12   5       84.41       39.97    142.19 o 
  -7  13   5      116.75       87.83    250.01 o 
  -5  13   5        3.86        0.00     80.54 o 
  -3  13   5        0.07      120.82    192.34 o 
  -1  13   5        2.70        0.00     84.64 o 
   1  13   5        6.50        0.00     55.60 o 
   3  13   5       20.51       92.17    166.70 o 
   5  13   5        9.13        8.12    101.28 o 
  -2  14   5       35.58       18.09    126.41 o 
   0  14   5        1.65        0.00     67.72 o 
 -16   0   6       12.59        0.00     47.49 o 
 -14   0   6      344.77      220.71    239.69 o 
 -12   0   6    15672.49    15708.53    323.53 o 
 -10   0   6        3.99      118.64    229.97 o 
  -8   0   6      572.43      426.12     91.07 o 
  -6   0   6     2605.66     2490.19     93.25 o 
  -4   0   6     6473.94     6305.25    287.44 o 
  -2   0   6     6927.97     6948.37    140.39 o 
   0   0   6      740.33      761.64     54.98 o 
   2   0   6     3351.33     3438.88     89.86 o 
   4   0   6     3508.01     3629.96    122.04 o 
   6   0   6      300.59      407.56    132.15 o 
   8   0   6      166.87      297.84    138.72 o 
  10   0   6      221.19      297.38    181.72 o 
  12   0   6     4592.60     5098.62    310.00 o 
  14   0   6       12.63        0.00    275.68 o 
 -15   1   6       18.66      128.53    182.39 o 
 -13   1   6      107.51      165.10    167.91 o 
 -11   1   6      766.80      907.03    133.36 o 
  -9   1   6     1801.51     1635.34    181.21 o 
  -7   1   6      470.86      484.02     56.36 o 
  -5   1   6     1225.99     1265.18     56.77 o 
  -3   1   6       18.03       39.51     45.41 o 
  -1   1   6    11664.72    11702.43     88.04 o 
   1   1   6     9934.20    10244.35     87.93 o 
   3   1   6      654.41      651.29     51.36 o 
   5   1   6      395.22      299.46     57.31 o 
   7   1   6     1097.94     1241.11     88.25 o 
   9   1   6       15.25        7.10     26.24 o 
  11   1   6      487.02      443.06    138.84 o 
  13   1   6      172.86      282.03    167.90 o 
 -16   2   6       18.75       40.91    217.96 o 
 -14   2   6      267.79      275.79    191.00 o 
 -12   2   6      113.69      123.49    154.20 o 
 -10   2   6       28.20       38.23    123.07 o 
  -8   2   6        0.00       30.88     80.35 o 
  -6   2   6     1809.59     1893.50     89.05 o 
  -4   2   6      910.52      852.62     46.80 o 
  -2   2   6     1774.29     1767.56     53.19 o 
   0   2   6       42.95       34.92     16.36 o 
   2   2   6     2801.75     2803.00     57.14 o 
   4   2   6     1861.07     1829.23     58.06 o 
   6   2   6     1890.35     1992.73     61.98 o 
   8   2   6      246.43      240.22    101.15 o 
  10   2   6       96.78      143.84    127.02 o 
  12   2   6        0.20        0.08     18.95 o 
  14   2   6        9.16       27.89    225.41 o 
 -15   3   6       46.06       32.93     99.92 o 
 -13   3   6       41.38       55.95    206.18 o 
 -11   3   6      115.72      115.80    144.28 o 
  -9   3   6        8.21       45.76     97.27 o 
  -7   3   6     5917.15     6584.11    139.18 o 
  -5   3   6     1276.86     1223.99     64.43 o 
  -3   3   6      392.78      426.41     48.36 o 
  -1   3   6       38.99       75.52     46.76 o 
   1   3   6      717.67      695.74     39.16 o 
   3   3   6     1262.39     1246.03     52.17 o 
   5   3   6      190.97      190.19     65.62 o 
   7   3   6     1205.12     1220.34     72.34 o 
   9   3   6       66.89       26.20     45.55 o 
  11   3   6        9.73       48.01    190.50 o 
  13   3   6        9.42       46.82    225.72 o 
 -16   4   6       50.43       53.19    215.80 o 
 -14   4   6      195.03      115.93    200.61 o 
 -12   4   6      240.45      218.37    132.42 o 
 -10   4   6      320.24      350.12    108.05 o 
  -8   4   6      251.64      255.71     84.81 o 
  -6   4   6      410.40      479.32     67.73 o 
  -4   4   6      865.04      853.84     64.27 o 
  -2   4   6     2509.36     2494.80     64.38 o 
   0   4   6        8.24        2.88     15.23 o 
   2   4   6     1598.63     1554.41     50.07 o 
   4   4   6       14.10       21.79     52.81 o 
   6   4   6     2245.30     2272.25     88.22 o 
   8   4   6      127.08       88.35    128.50 o 
  10   4   6        4.54       80.84    142.48 o 
  12   4   6       90.78       77.61    166.91 o 
 -15   5   6        0.03       30.43    240.63 o 
 -13   5   6      131.53      169.93    156.42 o 
 -11   5   6      576.53      445.94    125.02 o 
  -9   5   6       15.36        0.00     72.60 o 
  -7   5   6       30.91       20.15     25.46 o 
  -5   5   6      254.43      229.09     52.22 o 
  -3   5   6      905.90      916.20     64.22 o 
  -1   5   6      630.13      632.66     58.38 o 
   1   5   6      952.91      989.25     50.04 o 
   3   5   6       67.53       92.53     70.23 o 
   5   5   6       72.98       25.99     77.50 o 
   7   5   6       10.60        9.68     56.17 o 
   9   5   6        2.72        0.00    146.01 o 
  11   5   6       26.37        7.22    158.22 o 
  13   5   6        0.76        0.00    183.62 o 
 -14   6   6        8.87        0.00    120.63 o 
 -12   6   6      317.45      141.96    120.74 o 
 -10   6   6        2.47        4.10    103.34 o 
  -8   6   6       13.40       70.29     87.95 o 
  -6   6   6       16.18        0.00    107.95 o 
  -4   6   6      507.71      520.19     77.76 o 
  -2   6   6        0.00       11.32     74.66 o 
   0   6   6       10.96        0.00     50.23 o 
   2   6   6       13.27       40.26     61.72 o 
   4   6   6        0.64       28.87     66.91 o 
   6   6   6       19.68       59.01     80.91 o 
   8   6   6       12.34       19.70    101.25 o 
  10   6   6       21.37        0.00    138.08 o 
  12   6   6       67.73       63.68    152.13 o 
 -13   7   6       11.09        0.00    172.45 o 
 -11   7   6       11.04       66.37    148.06 o 
  -9   7   6        1.06        0.00     73.61 o 
  -7   7   6        0.16       17.82     85.12 o 
  -5   7   6       24.78       73.08     95.89 o 
  -3   7   6       15.57        6.71     19.98 o 
  -1   7   6       10.34       11.04     81.13 o 
   1   7   6       56.62       88.44     80.10 o 
   3   7   6        5.90       31.53    110.34 o 
   5   7   6        3.24        1.65     11.11 o 
   7   7   6       12.00       64.40    101.99 o 
   9   7   6       12.27       12.44    137.31 o 
  11   7   6        6.65        0.00    149.85 o 
 -14   8   6       53.29        5.11     94.54 o 
 -12   8   6        0.99        0.00    248.80 o 
 -10   8   6       28.00        0.00    169.78 o 
  -8   8   6      198.46      253.15    132.67 o 
  -6   8   6      436.90      493.27    111.64 o 
  -4   8   6      178.55      175.55     92.93 o 
  -2   8   6       13.27       38.87     61.15 o 
   0   8   6       54.06       55.30     87.37 o 
   2   8   6      106.10       47.20     87.24 o 
   4   8   6       56.36       49.85    106.80 o 
   6   8   6      149.43      151.02    101.50 o 
   8   8   6       65.72      158.48    131.13 o 
  10   8   6        6.16        0.00    232.57 o 
 -13   9   6       78.96        0.00    165.92 o 
 -11   9   6        0.71        0.00     30.28 o 
  -9   9   6      114.26       75.01    195.03 o 
  -7   9   6      220.31      293.62    167.05 o 
  -5   9   6       54.66       70.15    123.03 o 
  -3   9   6      328.65      260.46    116.08 o 
  -1   9   6       77.58       95.22    153.27 o 
   1   9   6       30.76       30.13    153.79 o 
   3   9   6      213.56      240.07    110.97 o 
   5   9   6       14.79       92.08    136.45 o 
   7   9   6      200.04      228.32    133.08 o 
   9   9   6      102.80       74.45    193.92 o 
 -12  10   6       48.95        1.65     47.27 o 
 -10  10   6       34.44       82.82    232.95 o 
  -8  10   6      124.94       59.74    191.53 o 
  -6  10   6      850.73      745.25    171.59 o 
  -4  10   6        3.23       27.17    180.06 o 
  -2  10   6       12.03       22.51    169.89 o 
   0  10   6       82.29       76.49    139.27 o 
   2  10   6       23.97       28.63    127.20 o 
   4  10   6      114.39       22.04    115.18 o 
   6  10   6       17.05       29.92    115.71 o 
   8  10   6      180.02      260.98    187.71 o 
  -9  11   6      105.14      113.06    234.81 o 
  -7  11   6      137.79      147.83    197.67 o 
  -5  11   6      217.13      207.39    199.80 o 
  -3  11   6       13.03       46.32    169.58 o 
  -1  11   6        5.76       62.89    160.98 o 
   1  11   6      130.60      144.35    134.87 o 
   3  11   6      256.40      291.19    137.50 o 
   5  11   6        0.47       24.45    138.20 o 
   7  11   6        8.48        6.89     65.34 o 
  -8  12   6        4.72       47.14    235.47 o 
  -6  12   6      129.56      110.25    195.46 o 
  -4  12   6        0.01       39.56    184.74 o 
  -2  12   6       99.01      143.82    170.26 o 
   0  12   6        3.31        0.00    101.81 o 
   2  12   6      256.31      280.65    150.41 o 
   4  12   6        7.73        5.94    144.52 o 
   6  12   6       41.64        0.00    139.34 o 
  -5  13   6        7.16        0.00    190.44 o 
  -3  13   6      107.47       35.66     83.87 o 
  -1  13   6      103.61      101.94    191.95 o 
   1  13   6       97.04       64.17    151.03 o 
   3  13   6       56.17        0.00    105.73 o 
 -15   1   7      134.89      124.36    184.96 o 
 -13   1   7      365.11      344.51    171.12 o 
 -11   1   7      328.58      322.67    142.06 o 
  -9   1   7      243.27      230.98     69.68 o 
  -7   1   7      353.29      280.39     64.35 o 
  -5   1   7      560.63      532.90     58.48 o 
  -3   1   7        6.33        5.91     40.99 o 
  -1   1   7       31.23       32.16     38.77 o 
   1   1   7     1433.30     1411.06     43.84 o 
   3   1   7        0.26       19.21     45.46 o 
   5   1   7        0.66       12.12     72.59 o 
   7   1   7        2.83       95.01    135.66 o 
   9   1   7        1.35       26.03    125.05 o 
  11   1   7        9.51       16.87     51.87 o 
  13   1   7       45.66       56.30    164.13 o 
 -16   2   7      104.99      145.35    211.53 o 
 -14   2   7       33.25        5.94     55.39 o 
 -12   2   7      154.89      135.35    161.52 o 
 -10   2   7        1.54        3.25    124.11 o 
  -8   2   7      184.52      172.97     75.09 o 
  -6   2   7       98.86      107.29     57.13 o 
  -4   2   7     1414.32     1391.24     53.14 o 
  -2   2   7     2133.43     2153.13     79.28 o 
   0   2   7        3.37        0.00     38.06 o 
   2   2   7     1297.68     1282.92     49.53 o 
   4   2   7      771.84      778.26     60.58 o 
   6   2   7       38.05       64.41     75.78 o 
   8   2   7       33.22       47.41    110.92 o 
  10   2   7        3.00       11.55    150.46 o 
  12   2   7       72.87       78.83    134.00 o 
 -15   3   7      145.16      138.92    219.30 o 
 -13   3   7       62.21       36.31    197.03 o 
 -11   3   7      372.50      294.36    145.00 o 
  -9   3   7       12.58        9.14    115.09 o 
  -7   3   7     3065.86     3064.73     78.36 o 
  -5   3   7       24.24       10.31     27.61 o 
  -3   3   7       74.34       63.71     33.41 o 
  -1   3   7     2550.65     2587.44     62.79 o 
   1   3   7      731.06      755.33     45.46 o 
   3   3   7      610.31      619.11     61.84 o 
   5   3   7      368.03      418.59     69.97 o 
   7   3   7      226.99      260.78    104.18 o 
   9   3   7       52.02       85.08    124.13 o 
  11   3   7        0.02        0.00    156.42 o 
  13   3   7        0.33       46.03    246.19 o 
 -16   4   7       21.81        0.00    175.50 o 
 -14   4   7       22.48       93.29    212.55 o 
 -12   4   7      163.47      102.31    156.52 o 
 -10   4   7       78.67       20.71     49.45 o 
  -8   4   7        1.77        5.93     19.26 o 
  -6   4   7     3389.30     3410.63     72.68 o 
  -4   4   7       14.44        0.00     58.32 o 
  -2   4   7       16.10        0.00     51.91 o 
   0   4   7      342.50      294.30     37.50 o 
   2   4   7      149.79      153.36     54.70 o 
   4   4   7      509.36      535.58     71.15 o 
   6   4   7       73.60      128.37     82.65 o 
   8   4   7        0.20       38.34    156.22 o 
  10   4   7       66.58      113.03    165.59 o 
  12   4   7       19.78       47.02    203.70 o 
 -15   5   7        9.10       24.72    295.26 o 
 -13   5   7      586.46      539.77    182.34 o 
 -11   5   7     1606.56     1417.04    141.97 o 
  -9   5   7      373.00      393.97    102.24 o 
  -7   5   7       96.76      101.89     75.76 o 
  -5   5   7      263.83      214.78     82.96 o 
  -3   5   7      414.99      416.73     71.95 o 
  -1   5   7     3599.92     3517.69    112.35 o 
   1   5   7     2190.95     2320.26     63.83 o 
   3   5   7      426.40      424.09     75.30 o 
   5   5   7      312.63      416.56     86.18 o 
   7   5   7        0.37        0.00     49.60 o 
   9   5   7       28.24       63.06    145.56 o 
  11   5   7        1.11       11.18    123.02 o 
 -14   6   7      150.26      156.81    209.04 o 
 -12   6   7      985.86      965.42    171.79 o 
 -10   6   7       12.13       68.22    149.16 o 
  -8   6   7       22.26       21.48     50.95 o 
  -6   6   7      773.61     1032.99     92.83 o 
  -4   6   7        6.80        0.00     78.50 o 
  -2   6   7      173.00      207.06     77.94 o 
   0   6   7     4148.26     4315.68    103.97 o 
   2   6   7      513.81      455.61     67.27 o 
   4   6   7       16.33        0.00     88.09 o 
   6   6   7      304.37      406.04    102.21 o 
   8   6   7      191.44      103.08    150.63 o 
  10   6   7       39.10       73.45    171.15 o 
  12   6   7      387.40      295.63    224.47 o 
 -13   7   7      278.11      307.18    246.47 o 
 -11   7   7     2609.69     2747.17    165.63 o 
  -9   7   7      624.84      590.06    136.89 o 
  -7   7   7     1602.62     1471.11    115.49 o 
  -5   7   7       84.95      104.69     95.70 o 
  -3   7   7        5.24       48.92    104.78 o 
  -1   7   7     1640.18     1742.98    117.74 o 
   1   7   7      357.23      426.99     87.27 o 
   3   7   7     1269.60     1471.06    114.74 o 
   5   7   7      503.74      463.12     90.89 o 
   7   7   7      204.83      155.56    119.22 o 
   9   7   7        5.17       50.10    289.94 o 
  11   7   7       70.00       80.55    212.84 o 
 -12   8   7        7.75       81.81    328.09 o 
 -10   8   7      137.61      227.01    198.65 o 
  -8   8   7      276.73      192.38    141.87 o 
  -6   8   7     2657.63     2658.71    102.10 o 
  -4   8   7      131.19       96.08    118.22 o 
  -2   8   7        7.77        0.00     98.72 o 
   0   8   7       57.09        0.27     29.45 o 
   2   8   7        3.03       84.56    122.36 o 
   4   8   7       16.36      107.64    112.41 o 
   6   8   7      122.89      136.23    120.29 o 
   8   8   7      494.50      557.10    168.52 o 
  10   8   7        0.17       69.71    211.32 o 
 -11   9   7      110.95      107.36    242.06 o 
  -9   9   7      495.02      626.80    193.97 o 
  -7   9   7      425.57      534.24    147.15 o 
  -5   9   7     2913.24     3095.02    108.95 o 
  -3   9   7       12.86       58.51    120.62 o 
  -1   9   7        0.92        0.00     69.31 o 
   1   9   7      263.01      395.02    140.06 o 
   3   9   7        0.24       17.51     77.52 o 
   5   9   7     3017.87     3289.10    121.25 o 
   7   9   7     1805.09     1946.09    157.54 o 
   9   9   7      131.60      115.62    250.39 o 
 -10  10   7       15.65       67.27    232.56 o 
  -8  10   7       21.76       15.94    192.96 o 
  -6  10   7     1600.21     1515.77    156.07 o 
  -4  10   7       86.56      144.75    184.76 o 
  -2  10   7       14.65        3.79     43.44 o 
   0  10   7       17.67       25.73     53.39 o 
   2  10   7      524.61      582.42    132.97 o 
   4  10   7        0.05        0.00    103.84 o 
   6  10   7        0.59        0.00    104.90 o 
   8  10   7       53.09      111.36    252.23 o 
  -9  11   7      221.62      140.51    248.95 o 
  -7  11   7      324.52      418.68    221.74 o 
  -5  11   7       45.67      122.83    221.02 o 
  -3  11   7      188.75      228.95    206.84 o 
  -1  11   7      460.55      508.97    165.37 o 
   1  11   7      172.44      272.27    140.83 o 
   3  11   7       22.30       63.03    151.04 o 
   5  11   7       26.45      112.06    162.53 o 
   7  11   7        6.23        0.00    207.98 o 
  -8  12   7        2.26       29.74    338.25 o 
  -6  12   7       31.72       29.51    211.48 o 
  -4  12   7      120.96       20.56    159.08 o 
  -2  12   7      100.14      133.76    182.94 o 
   0  12   7      188.91      255.63    189.40 o 
   2  12   7      128.20       81.13    144.20 o 
   4  12   7       21.53        7.54     31.09 o 
  -5  13   7       14.13        0.00    194.82 o 
  -3  13   7       42.76       83.97    214.57 o 
  -1  13   7       13.02        0.00     94.89 o 
   1  13   7       41.97        0.00    247.16 o 
 -16   0   8      370.33      381.33    309.68 o 
 -14   0   8      148.63      111.89    249.99 o 
 -12   0   8       31.22       34.31    281.08 o 
 -10   0   8     1328.14     1320.36    229.68 o 
  -8   0   8       43.92       23.45    106.04 o 
  -6   0   8     5194.22     5052.80    488.21 o 
  -4   0   8      293.68      167.63     91.62 o 
  -2   0   8      105.53       72.77     94.75 o 
   0   0   8    46473.91    43806.82    337.28 o 
   2   0   8      129.33      193.12     82.88 o 
   4   0   8        9.43       41.25    120.85 o 
   6   0   8      160.83      237.66    136.65 o 
   8   0   8      163.49      114.20    172.59 o 
  10   0   8      567.58      419.52    212.11 o 
  12   0   8       33.41       66.25    247.93 o 
 -15   1   8      333.13      357.20    197.14 o 
 -13   1   8      390.45      327.99    183.75 o 
 -11   1   8      774.97      834.79    143.55 o 
  -9   1   8      116.27       72.09    113.02 o 
  -7   1   8       36.58        0.00     33.94 o 
  -5   1   8      241.46      304.99     66.34 o 
  -3   1   8     1015.80      912.95     67.09 o 
  -1   1   8      655.11      694.39     47.04 o 
   1   1   8     3422.97     3453.26     64.39 o 
   3   1   8       34.32       33.85     77.45 o 
   5   1   8       76.96       53.95     92.04 o 
   7   1   8        3.14        0.00     65.10 o 
   9   1   8      169.63      186.03    133.11 o 
  11   1   8      144.42       55.28    161.43 o 
 -16   2   8       70.81       51.50     96.67 o 
 -14   2   8      127.66      120.52    208.82 o 
 -12   2   8      137.06       92.34    145.99 o 
 -10   2   8        3.04       32.04     98.46 o 
  -8   2   8      203.72      220.99     89.13 o 
  -6   2   8        0.55       35.25     63.41 o 
  -4   2   8      667.91      629.65     61.18 o 
  -2   2   8        9.83       23.51     47.12 o 
   0   2   8      680.56      652.47     48.29 o 
   2   2   8       72.11       65.94     59.60 o 
   4   2   8        2.99        0.00     70.35 o 
   6   2   8      479.46      493.48    101.68 o 
   8   2   8      182.55      271.13    124.46 o 
  10   2   8        2.68       79.44    166.96 o 
  12   2   8       51.13       40.95     58.89 o 
 -15   3   8       32.98      103.88    288.76 o 
 -13   3   8      196.54      129.85    183.15 o 
 -11   3   8      294.27      334.02    126.85 o 
  -9   3   8      448.81      399.37     91.18 o 
  -7   3   8       54.46       50.35     63.66 o 
  -5   3   8     3996.59     3694.52    159.78 o 
  -3   3   8       16.40       23.25     76.81 o 
  -1   3   8      161.62      154.43     59.00 o 
   1   3   8       17.50       20.58     40.77 o 
   3   3   8      240.15      310.18     68.89 o 
   5   3   8      708.97      707.69     77.02 o 
   7   3   8       36.85       63.41    103.56 o 
   9   3   8       94.32      108.86    137.70 o 
  11   3   8       15.81       54.95    126.89 o 
 -14   4   8        2.37       39.32    182.54 o 
 -12   4   8        0.88       13.90     55.01 o 
 -10   4   8      415.65      404.14    115.45 o 
  -8   4   8       10.04        0.00     76.90 o 
  -6   4   8     1278.26     1182.98     88.54 o 
  -4   4   8       11.85       43.96     60.25 o 
  -2   4   8     1058.43     1088.88     64.21 o 
   0   4   8      893.62      786.57     42.90 o 
   2   4   8        7.99        0.00     19.60 o 
   4   4   8       11.89        7.82     39.78 o 
   6   4   8      267.69      290.73     92.98 o 
   8   4   8        3.69       12.83    127.51 o 
  10   4   8       34.42       53.84    205.12 o 
  12   4   8       23.20        5.56     73.41 o 
 -15   5   8       33.17       15.00    285.75 o 
 -13   5   8      512.05      404.31    249.88 o 
 -11   5   8      362.38      410.90    157.03 o 
  -9   5   8       25.95       67.96    122.88 o 
  -7   5   8        7.65       24.57     93.12 o 
  -5   5   8       27.98       32.65     54.90 o 
  -3   5   8       13.67        0.00     71.66 o 
  -1   5   8        0.75        1.98     63.04 o 
   1   5   8      236.93      290.49     75.81 o 
   3   5   8      152.66      158.93     78.80 o 
   5   5   8      197.42      189.66     97.97 o 
   7   5   8        2.66        0.00     99.64 o 
   9   5   8        0.64       52.75    199.73 o 
  11   5   8       15.41       49.49    177.33 o 
 -14   6   8        3.73      124.20    215.21 o 
 -12   6   8        0.35       77.02    179.62 o 
 -10   6   8        0.69        4.03     35.70 o 
  -8   6   8       34.70       50.18    114.07 o 
  -6   6   8       78.93        5.50     83.87 o 
  -4   6   8       10.74       38.42     94.04 o 
  -2   6   8      121.17      152.66     87.22 o 
   0   6   8     1073.87     1112.25     82.98 o 
   2   6   8       34.86        7.07     33.40 o 
   4   6   8        0.03        1.44     87.85 o 
   6   6   8       16.91        5.63     29.35 o 
   8   6   8       10.41       10.32    107.32 o 
  10   6   8       36.52       63.08    184.87 o 
 -13   7   8       26.27       67.08    258.33 o 
 -11   7   8       35.14       12.76    178.51 o 
  -9   7   8       36.15       52.22     80.63 o 
  -7   7   8      327.15      215.78    116.73 o 
  -5   7   8       54.59       79.70    102.50 o 
  -3   7   8        0.18        4.60     47.98 o 
  -1   7   8       65.53      110.72    108.52 o 
   1   7   8       37.51       64.15    106.59 o 
   3   7   8        7.58       40.11    127.57 o 
   5   7   8       14.72       36.57    116.11 o 
   7   7   8        0.50        5.20    206.08 o 
   9   7   8        0.11        0.00    226.16 o 
 -12   8   8       11.19        0.00    180.54 o 
 -10   8   8       46.47       74.13    207.59 o 
  -8   8   8      249.95      338.46    131.40 o 
  -6   8   8       12.47        8.18     72.14 o 
  -4   8   8       35.63       45.02    103.51 o 
  -2   8   8       62.58        0.00     39.11 o 
   0   8   8       17.08       16.18     78.81 o 
   2   8   8        7.48       80.06    137.32 o 
   4   8   8      181.75      226.00    124.57 o 
   6   8   8       65.09      104.97    158.63 o 
   8   8   8       11.30        0.00    185.76 o 
 -11   9   8        0.98       12.01    344.02 o 
  -9   9   8      105.76       36.90     52.59 o 
  -7   9   8       45.88       38.97    159.73 o 
  -5   9   8      160.24      155.34    127.48 o 
  -3   9   8      148.47      117.97    131.33 o 
  -1   9   8       52.42       12.62     75.75 o 
   1   9   8       24.55       88.12    144.11 o 
   3   9   8       52.63       56.52    129.01 o 
   5   9   8      256.05      312.43    166.89 o 
   7   9   8        0.01      112.11    213.17 o 
 -10  10   8       17.45       25.17    139.47 o 
  -8  10   8        3.30        0.00      6.93 o 
  -6  10   8       32.36        8.26     97.30 o 
  -4  10   8      264.34      190.50    183.87 o 
  -2  10   8      297.28      321.27    183.59 o 
   0  10   8       34.56        3.98    136.64 o 
   2  10   8       59.92       53.45    159.68 o 
   4  10   8      152.53      187.79    147.80 o 
   6  10   8       77.46       72.77    237.02 o 
  -9  11   8       30.95       79.96    218.07 o 
  -7  11   8       58.35       70.71    233.10 o 
  -5  11   8       15.54        4.46    246.62 o 
  -3  11   8       36.83        0.00     21.96 o 
  -1  11   8        1.37       18.10    170.12 o 
   1  11   8        3.17       26.20    157.52 o 
   3  11   8       12.12        0.00    203.04 o 
   5  11   8        0.90        2.58    137.28 o 
  -6  12   8        4.82        0.00    242.85 o 
  -4  12   8      113.66       64.99    255.02 o 
  -2  12   8       12.46        0.00     58.13 o 
   0  12   8      256.90      282.85    194.69 o 
   2  12   8       12.29       28.24    160.98 o 
 -15   1   9        5.71       51.84    220.99 o 
 -13   1   9      124.23      137.65    218.82 o 
 -11   1   9      334.64      369.37    194.43 o 
  -9   1   9       16.43       15.25    113.20 o 
  -7   1   9       17.36       50.30     81.64 o 
  -5   1   9       28.38       12.77     46.18 o 
  -3   1   9      183.76      146.09     73.26 o 
  -1   1   9      651.45      633.84     60.31 o 
   1   1   9      506.67      579.24     63.20 o 
   3   1   9        3.77        0.00     55.22 o 
   5   1   9        8.71        1.50     10.33 o 
   7   1   9       16.17       29.99    137.01 o 
   9   1   9        5.93       42.97    136.40 o 
  11   1   9        6.19        2.26     40.80 o 
 -14   2   9      104.27      121.91    259.55 o 
 -12   2   9      263.11      148.42    173.09 o 
 -10   2   9        4.19       25.37    107.05 o 
  -8   2   9      295.46      314.60    118.72 o 
  -6   2   9      201.00      174.43     71.96 o 
  -4   2   9      629.05      547.14     67.64 o 
  -2   2   9      122.88      127.07     68.30 o 
   0   2   9      141.83       68.29     35.95 o 
   2   2   9      351.49      334.06     64.79 o 
   4   2   9        0.08        0.00     16.22 o 
   6   2   9       35.05       74.56    112.22 o 
   8   2   9       54.92       34.75    170.16 o 
  10   2   9       14.02       62.87    157.04 o 
 -15   3   9        8.78       16.37    248.09 o 
 -13   3   9      276.50      266.48    240.72 o 
 -11   3   9        0.94        0.00     10.00 o 
  -9   3   9       25.35        0.00     88.53 o 
  -7   3   9      280.73      205.35     96.69 o 
  -5   3   9       78.68       64.20     72.52 o 
  -3   3   9      819.19      775.00     70.61 o 
  -1   3   9       50.35       33.93     28.44 o 
   1   3   9       22.64       22.50     29.70 o 
   3   3   9      300.75      250.02     78.67 o 
   5   3   9       43.91       20.49     74.73 o 
   7   3   9      317.01      345.71    122.87 o 
   9   3   9       17.45       14.02     78.89 o 
  11   3   9        9.84       24.69    195.32 o 
 -14   4   9        6.18        0.00    280.41 o 
 -12   4   9        7.78      107.87    176.28 o 
 -10   4   9      562.18      462.68    122.18 o 
  -8   4   9      341.57      261.73    108.85 o 
  -6   4   9     1345.08     1307.92     92.12 o 
  -4   4   9      382.27      308.10     74.28 o 
  -2   4   9      190.45      180.06     75.65 o 
   0   4   9      162.38      204.27     71.40 o 
   2   4   9       77.22       61.11     59.64 o 
   4   4   9       87.78      125.17     88.07 o 
   6   4   9      562.05      640.03    121.59 o 
   8   4   9        0.51        9.61     37.82 o 
  10   4   9        1.23       40.14    207.27 o 
 -13   5   9       38.07      157.20    203.51 o 
 -11   5   9       23.42       29.34     48.37 o 
  -9   5   9       29.39       75.10    121.86 o 
  -7   5   9        0.05        0.00     85.35 o 
  -5   5   9      250.26      279.02     96.77 o 
  -3   5   9       50.88       81.55     80.26 o 
  -1   5   9      177.37      186.68     76.71 o 
   1   5   9      559.23      532.85     84.37 o 
   3   5   9      281.97      358.88    104.25 o 
   5   5   9      372.95      400.57    102.44 o 
   7   5   9       68.74       23.15    111.38 o 
   9   5   9       29.52        8.17     37.61 o 
 -14   6   9       16.59      170.13    232.87 o 
 -12   6   9      194.41      167.25    161.05 o 
 -10   6   9      137.62      170.67    136.98 o 
  -8   6   9      625.93      518.45    122.57 o 
  -6   6   9      144.02      142.28    110.50 o 
  -4   6   9        0.42        3.50     13.42 o 
  -2   6   9      271.65      166.08     97.44 o 
   0   6   9     1246.87     1273.60     94.09 o 
   2   6   9      845.56      963.72     97.33 o 
   4   6   9      163.90      209.89    132.44 o 
   6   6   9      153.60      267.08    153.28 o 
   8   6   9        1.71       52.28    218.05 o 
  10   6   9        2.41       13.91    224.17 o 
 -13   7   9        0.15       50.40    193.15 o 
 -11   7   9       89.93       21.98    158.77 o 
  -9   7   9      125.84      146.81    139.40 o 
  -7   7   9      687.11      746.60    123.93 o 
  -5   7   9       93.42       74.29    113.76 o 
  -3   7   9      267.67      217.90    107.83 o 
  -1   7   9       81.18       96.99    105.78 o 
   1   7   9      683.96      775.48    107.03 o 
   3   7   9      132.12       92.87    138.05 o 
   5   7   9       52.96       52.30    142.80 o 
   7   7   9      430.77      591.05    222.15 o 
   9   7   9        6.91      110.29    253.28 o 
 -12   8   9       32.14      115.25    212.37 o 
 -10   8   9       50.02       36.47    130.21 o 
  -8   8   9     1018.42     1049.08    134.69 o 
  -6   8   9        0.16       80.80    140.87 o 
  -4   8   9       32.98       28.56     72.25 o 
  -2   8   9        1.65        0.00     90.19 o 
   0   8   9       88.20       84.75    114.44 o 
   2   8   9      177.77      225.19    146.11 o 
   4   8   9        0.00        0.00     47.84 o 
   6   8   9      664.87      627.14    168.88 o 
   8   8   9       99.53       54.36    250.61 o 
 -11   9   9       22.37       35.35    212.44 o 
  -9   9   9      248.68      219.88    187.65 o 
  -7   9   9     2484.71     2601.91    137.71 o 
  -5   9   9     2750.71     2890.70    123.66 o 
  -3   9   9        2.21        8.17    149.09 o 
  -1   9   9       55.14       79.11    180.82 o 
   1   9   9       27.87       94.26    157.34 o 
   3   9   9       75.41       60.34    148.86 o 
   5   9   9     1318.60     1618.71    166.04 o 
   7   9   9      240.97      263.89    258.83 o 
 -10  10   9       33.35        1.85    192.96 o 
  -8  10   9       88.91      117.67    202.73 o 
  -6  10   9      163.93      266.88    175.04 o 
  -4  10   9        6.55        0.00    210.26 o 
  -2  10   9      110.00      105.17    209.71 o 
   0  10   9      112.11      142.86    210.86 o 
   2  10   9       18.94       19.82    180.75 o 
   4  10   9       83.63      162.07    186.81 o 
   6  10   9      450.71      483.15    210.74 o 
  -7  11   9       66.33      274.79    407.14 o 
  -5  11   9        4.89       62.96    230.58 o 
  -3  11   9        5.47       39.35    249.06 o 
  -1  11   9      147.15      132.21    230.75 o 
   1  11   9       44.54       71.20    179.45 o 
   3  11   9       30.04       26.90     82.20 o 
  -4  12   9        1.96       45.35    253.35 o 
  -2  12   9       82.02       95.61    215.51 o 
   0  12   9       38.31        3.27    120.30 o 
 -14   0  10      233.46      347.55    278.77 o 
 -12   0  10     7512.09     6940.11    374.70 o 
 -10   0  10      236.13      183.99    278.54 o 
  -8   0  10      319.39      352.28    135.39 o 
  -6   0  10        0.31       61.09    123.20 o 
  -4   0  10     1108.93      946.09    117.86 o 
  -2   0  10     2469.77     2620.24    191.58 o 
   0   0  10      242.29      268.72     96.43 o 
   2   0  10     1269.18     1224.00    101.20 o 
   4   0  10      285.67      377.12    143.06 o 
   6   0  10       25.61       27.15    166.48 o 
   8   0  10       56.74       79.23    203.04 o 
  10   0  10       42.81      113.68    229.18 o 
 -15   1  10       23.91       76.70    250.91 o 
 -13   1  10       10.67      105.64    251.71 o 
 -11   1  10      793.45      632.60    200.35 o 
  -9   1  10       47.31       81.47    141.66 o 
  -7   1  10       43.42       58.31     90.87 o 
  -5   1  10        4.22        0.00     64.75 o 
  -3   1  10       41.16       74.34    100.86 o 
  -1   1  10     2853.34     2578.64    103.17 o 
   1   1  10     3808.43     3846.13     81.54 o 
   3   1  10       70.02       79.93     98.18 o 
   5   1  10       63.83      143.20    114.22 o 
   7   1  10       17.80        1.83     24.18 o 
   9   1  10        0.56        0.00    121.81 o 
 -14   2  10      145.29      140.74    285.41 o 
 -12   2  10      271.22      160.47    230.26 o 
 -10   2  10      331.39      300.63    141.16 o 
  -8   2  10      356.46      234.24    118.45 o 
  -6   2  10     1612.86     1537.89     86.10 o 
  -4   2  10      288.02      213.55     76.12 o 
  -2   2  10       76.88       64.07     86.63 o 
   0   2  10       49.85       65.65     64.77 o 
   2   2  10      341.60      380.10     73.84 o 
   4   2  10      295.53      286.80    105.34 o 
   6   2  10      322.40      348.25    123.46 o 
   8   2  10       16.91        0.00     81.12 o 
  10   2  10       14.15       13.19    138.82 o 
 -13   3  10       12.30        0.00    222.55 o 
 -11   3  10        0.42        1.52     22.47 o 
  -9   3  10      139.06      201.26    145.68 o 
  -7   3  10      736.69      740.84    105.33 o 
  -5   3  10       13.74        6.74     68.72 o 
  -3   3  10        4.43        3.32     65.24 o 
  -1   3  10       47.18       37.67     55.24 o 
   1   3  10        0.40       37.38     83.47 o 
   3   3  10        4.39        0.00     75.73 o 
   5   3  10       32.92       24.95    100.88 o 
   7   3  10      599.55      743.79    133.43 o 
   9   3  10        0.12        5.93    174.28 o 
 -14   4  10       44.71      207.22    294.87 o 
 -12   4  10        0.19       19.83     64.24 o 
 -10   4  10      427.13      414.38    136.68 o 
  -8   4  10      150.27      172.38    113.69 o 
  -6   4  10      143.46      154.86    105.44 o 
  -4   4  10        3.81        2.07     76.48 o 
  -2   4  10      180.56      204.51     83.03 o 
   0   4  10       11.41        0.00     20.60 o 
   2   4  10       63.05      105.38     91.78 o 
   4   4  10       28.73        5.57     24.92 o 
   6   4  10      368.68      436.32    131.28 o 
   8   4  10        0.00       55.80    151.03 o 
  10   4  10        0.96        0.00    124.98 o 
 -13   5  10       54.14       55.63    264.49 o 
 -11   5  10      237.53      140.31    149.87 o 
  -9   5  10       58.41        7.27    136.82 o 
  -7   5  10       68.20       34.99     80.46 o 
  -5   5  10       19.67       32.40    113.41 o 
  -3   5  10       90.66      140.75     89.36 o 
  -1   5  10      264.18      229.93     83.35 o 
   1   5  10       96.94       97.77     94.49 o 
   3   5  10        7.71        9.36     35.28 o 
   5   5  10        1.12       21.10     90.16 o 
   7   5  10        7.24       55.39    206.36 o 
   9   5  10       12.91      106.03    256.92 o 
 -12   6  10       73.12       33.88    155.09 o 
 -10   6  10        9.56        7.60    161.32 o 
  -8   6  10        0.01        0.00    113.52 o 
  -6   6  10       10.08       24.11     82.77 o 
  -4   6  10       63.65      110.33    110.41 o 
  -2   6  10       29.65        0.00     82.48 o 
   0   6  10        0.23        0.00     63.79 o 
   2   6  10       46.09       44.91    115.58 o 
   4   6  10        4.64       35.73    176.79 o 
   6   6  10        0.62       10.16    195.84 o 
   8   6  10        0.30       34.49    107.69 o 
 -11   7  10        1.17        0.00    183.15 o 
  -9   7  10        0.16        2.50     45.09 o 
  -7   7  10        0.08       11.60     94.12 o 
  -5   7  10       12.08        0.00     79.54 o 
  -3   7  10       11.00        0.00     92.02 o 
  -1   7  10        6.30        3.74     12.41 o 
   1   7  10       31.80        7.62     96.62 o 
   3   7  10        4.95       45.64    137.69 o 
   5   7  10        8.78       13.74    158.74 o 
   7   7  10        5.91        0.00    237.15 o 
 -10   8  10       12.58       58.39    158.36 o 
  -8   8  10       65.26      131.78    152.56 o 
  -6   8  10      215.57      244.00    138.58 o 
  -4   8  10       92.41       79.63    127.76 o 
  -2   8  10        1.13       21.38     61.48 o 
   0   8  10       12.92       59.98    144.80 o 
   2   8  10       12.28       10.00    140.23 o 
   4   8  10       40.64       48.09    217.74 o 
   6   8  10        6.60       31.30    232.39 o 
  -9   9  10        0.20       22.81    255.59 o 
  -7   9  10      136.88      167.18    154.99 o 
  -5   9  10       13.55       33.08    106.92 o 
  -3   9  10      178.71      146.69    155.53 o 
  -1   9  10       39.78        4.48    152.16 o 
   1   9  10        0.88       80.22    177.92 o 
   3   9  10       21.36        4.03    198.26 o 
   5   9  10        3.41       36.47    218.82 o 
  -8  10  10       45.64      114.39    231.03 o 
  -6  10  10      455.99      601.71    249.90 o 
  -4  10  10        0.03        0.00    165.00 o 
  -2  10  10       11.01        0.00    210.09 o 
   0  10  10       23.88        0.00    222.66 o 
   2  10  10        4.01        0.00     61.55 o 
   4  10  10       15.55        0.00    178.32 o 
  -5  11  10       33.82      124.79    311.71 o 
  -3  11  10        5.49        0.00    215.35 o 
  -1  11  10        0.68       97.62    322.89 o 
   1  11  10        8.70       25.03    178.25 o 
 -13   1  11      351.89      445.70    271.40 o 
 -11   1  11      228.99      183.76    226.55 o 
  -9   1  11       98.10       57.40    183.00 o 
  -7   1  11      143.86      112.36    101.10 o 
  -5   1  11      139.71      158.92     95.90 o 
  -3   1  11       11.29        0.00     59.69 o 
  -1   1  11       92.95       65.60     86.25 o 
   1   1  11      235.24      222.53     81.21 o 
   3   1  11        0.35        2.16    110.93 o 
   5   1  11        3.65       28.07    108.50 o 
   7   1  11        1.85        0.00    145.82 o 
   9   1  11        0.86        0.00     98.74 o 
 -14   2  11       47.30       16.58    230.90 o 
 -12   2  11       88.28      193.86    246.12 o 
 -10   2  11       14.43       39.66    210.21 o 
  -8   2  11       45.49       60.60    135.33 o 
  -6   2  11       93.74       68.42     98.43 o 
  -4   2  11      430.38      424.64     95.03 o 
  -2   2  11      444.87      361.53    101.02 o 
   0   2  11       58.66       72.85     91.13 o 
   2   2  11       59.42       68.41    109.03 o 
   4   2  11       56.90       67.34    119.02 o 
   6   2  11       35.18       26.02    125.87 o 
   8   2  11        1.58       19.01     58.98 o 
 -13   3  11       22.93        0.00    111.01 o 
 -11   3  11       48.61       14.58    131.66 o 
  -9   3  11        5.80       47.21    154.18 o 
  -7   3  11      883.25      971.22    113.89 o 
  -5   3  11        0.74       19.75     70.70 o 
  -3   3  11        0.56        0.00     10.51 o 
  -1   3  11       96.23      141.85     82.74 o 
   1   3  11        1.82       33.30     76.70 o 
   3   3  11       42.09       26.02     66.98 o 
   5   3  11       39.36      101.00    158.89 o 
   7   3  11       29.61       23.87    281.20 o 
   9   3  11       10.17        7.44     42.84 o 
 -12   4  11       33.62        0.00    283.74 o 
 -10   4  11        9.93        0.00     60.83 o 
  -8   4  11        3.87       49.48    138.69 o 
  -6   4  11      891.55      876.05    110.07 o 
  -4   4  11       17.62       34.25    115.89 o 
  -2   4  11       46.68       16.71     65.28 o 
   0   4  11        0.50        0.00     51.08 o 
   2   4  11        0.02        0.00     40.01 o 
   4   4  11      101.95      131.33    129.11 o 
   6   4  11       18.84        7.16     90.09 o 
   8   4  11        4.00       26.44    172.52 o 
 -13   5  11       53.71      148.11    283.66 o 
 -11   5  11      274.53      241.79    163.03 o 
  -9   5  11       59.52       62.52    173.31 o 
  -7   5  11       65.08        0.17     32.99 o 
  -5   5  11      202.88      148.39    114.19 o 
  -3   5  11      408.72      519.46     95.43 o 
  -1   5  11      239.57      221.30     91.56 o 
   1   5  11      143.27      144.91    105.32 o 
   3   5  11       18.82      106.75    128.72 o 
   5   5  11       55.71        9.80     32.54 o 
   7   5  11        2.86       66.47    197.16 o 
 -12   6  11      205.63      240.83    184.07 o 
 -10   6  11       59.29       81.04    161.25 o 
  -8   6  11        0.53        0.00     36.91 o 
  -6   6  11       73.64      125.97    128.81 o 
  -4   6  11        1.36        9.44     97.90 o 
  -2   6  11      282.05      269.41    120.11 o 
   0   6  11      411.35      365.92    123.36 o 
   2   6  11       63.63       45.35    134.14 o 
   4   6  11        0.37        3.91    158.65 o 
   6   6  11       83.10       50.40    338.30 o 
 -11   7  11      650.27      678.70    182.30 o 
  -9   7  11       39.10       47.01    130.51 o 
  -7   7  11      429.33      319.13    144.79 o 
  -5   7  11       67.38       21.09    125.23 o 
  -3   7  11      160.78      191.91    127.91 o 
  -1   7  11      129.28       84.43    143.50 o 
   1   7  11       23.07       30.74    117.36 o 
   3   7  11      183.10      239.86    173.66 o 
   5   7  11      137.82       68.39    230.36 o 
 -10   8  11       96.38      117.60    181.42 o 
  -8   8  11      111.37      124.84    176.76 o 
  -6   8  11     1074.59     1102.52    142.48 o 
  -4   8  11       17.80       76.86    148.07 o 
  -2   8  11        7.50        0.00     75.49 o 
   0   8  11       45.03       82.53    201.80 o 
   2   8  11        9.54       13.69     62.09 o 
   4   8  11       55.63      112.45    190.48 o 
  -9   9  11       56.25      190.28    215.98 o 
  -7   9  11      174.11      251.60    163.20 o 
  -5   9  11     1467.04     1477.13    148.80 o 
  -3   9  11       84.69      104.77    209.61 o 
  -1   9  11       42.43      107.22    218.47 o 
   1   9  11       21.64       71.37    186.52 o 
   3   9  11        8.17        0.00    250.31 o 
  -6  10  11      496.48      353.28    262.24 o 
  -4  10  11       16.95      191.97    242.12 o 
  -2  10  11        2.38        0.00    253.47 o 
   0  10  11        2.43      106.31    345.67 o 
   2  10  11       65.72       37.37    254.36 o 
 -12   0  12       60.03       93.45    370.15 o 
 -10   0  12      644.53      612.60    304.11 o 
  -8   0  12       30.40      103.31    279.98 o 
  -6   0  12       73.79       54.75    149.32 o 
  -4   0  12      195.87      270.28    147.68 o 
  -2   0  12       55.12       28.55    156.62 o 
   0   0  12     6679.06     6792.07    203.89 o 
   2   0  12       53.82      198.58    132.39 o 
   4   0  12       49.42        3.85     22.54 o 
   6   0  12       81.17       48.12    214.74 o 
   8   0  12        0.94        0.00     89.22 o 
 -13   1  12      225.20      152.57    281.94 o 
 -11   1  12      163.54      156.93    242.06 o 
  -9   1  12      255.24      269.26    208.60 o 
  -7   1  12       40.42       34.13    177.34 o 
  -5   1  12      142.99      224.80    108.65 o 
  -3   1  12       33.08        3.27     19.11 o 
  -1   1  12      169.35      173.51    100.22 o 
   1   1  12      728.25      678.36    103.87 o 
   3   1  12        4.95        8.15     30.19 o 
   5   1  12        0.61        0.00     43.44 o 
   7   1  12        1.60        0.00    146.91 o 
 -12   2  12       31.91       76.23    252.29 o 
 -10   2  12        0.21       96.77    232.18 o 
  -8   2  12      290.27      222.37    150.43 o 
  -6   2  12      234.18      299.02    136.35 o 
  -4   2  12        8.00       50.06    110.72 o 
  -2   2  12      114.04       91.89    111.24 o 
   0   2  12       17.77       11.55     33.97 o 
   2   2  12        0.05        0.86     32.55 o 
   4   2  12       29.97       86.07    161.40 o 
   6   2  12       25.00        0.00    309.04 o 
   8   2  12        1.88        0.00    205.55 o 
 -13   3  12       49.22      152.91    293.40 o 
 -11   3  12      121.46      309.37    242.71 o 
  -9   3  12      337.20      321.73    162.33 o 
  -7   3  12       19.81        0.00    112.77 o 
  -5   3  12      436.11      418.77    121.53 o 
  -3   3  12       29.86        4.55     19.88 o 
  -1   3  12       19.79       33.83     84.18 o 
   1   3  12        0.46        0.00     44.93 o 
   3   3  12       32.98       10.95     40.90 o 
   5   3  12      169.90      258.30    176.51 o 
   7   3  12        0.87       46.46     71.30 o 
 -12   4  12        5.59        6.28    622.61 o 
 -10   4  12       15.12      110.46    178.83 o 
  -8   4  12       17.97       44.65    153.53 o 
  -6   4  12      439.25      354.37    129.95 o 
  -4   4  12       15.13        0.00     86.42 o 
  -2   4  12       57.32       23.96     94.30 o 
   0   4  12       40.15        6.79     42.83 o 
   2   4  12        0.05        0.00    108.89 o 
   4   4  12       48.95       24.45     59.83 o 
   6   4  12        0.80       58.73    231.73 o 
 -11   5  12      143.74       52.10    210.87 o 
  -9   5  12       26.74       10.78    133.34 o 
  -7   5  12       34.78       15.10    127.61 o 
  -5   5  12       16.15       96.28    144.50 o 
  -3   5  12        0.05       21.59     73.02 o 
  -1   5  12        1.61        0.00     56.67 o 
   1   5  12       51.35       53.50    116.33 o 
   3   5  12       40.70       10.45     86.30 o 
   5   5  12       32.08      104.36    190.74 o 
 -10   6  12       10.23        0.00    117.00 o 
  -8   6  12       19.90       76.71     74.58 o 
  -6   6  12       23.35       10.88     65.53 o 
  -4   6  12        0.44       48.55    160.27 o 
  -2   6  12        0.40       22.84    102.58 o 
   0   6  12      124.41      127.97    122.13 o 
   2   6  12        5.90        3.89     13.58 o 
   4   6  12        6.90        6.39    136.02 o 
   6   6  12       22.10        0.00    170.75 o 
  -9   7  12       18.08        0.00    157.95 o 
  -7   7  12      213.59      122.32    152.20 o 
  -5   7  12       46.70      113.78    174.27 o 
  -3   7  12        3.64       84.24    137.52 o 
  -1   7  12       10.25       24.10    163.14 o 
   1   7  12       10.04       29.21    145.52 o 
   3   7  12        6.15       34.95    186.48 o 
   5   7  12        9.57        0.00    115.30 o 
  -8   8  12      179.83      165.65    177.82 o 
  -6   8  12        5.44       26.21    163.03 o 
  -4   8  12       16.79       21.23    178.57 o 
  -2   8  12        4.08       44.79    172.79 o 
   0   8  12        5.30       12.84    112.66 o 
   2   8  12        2.78        0.00     94.17 o 
  -7   9  12        6.37       14.50    168.86 o 
  -5   9  12       72.47      156.46    169.21 o 
  -3   9  12       24.75       76.71    323.04 o 
  -1   9  12        0.55        0.00     73.84 o 
   1   9  12       31.10       48.54    166.69 o 
 -11   1  13      141.94      159.74    271.07 o 
  -9   1  13        0.82        3.14    812.08 o 
  -7   1  13       19.68       48.49    197.93 o 
  -5   1  13        1.44        0.00     76.58 o 
  -3   1  13       22.08        4.29     26.71 o 
  -1   1  13      200.67      188.85    122.93 o 
   1   1  13       74.52      112.46    114.25 o 
   3   1  13       15.66       11.93     96.52 o 
   5   1  13        0.02       11.79    155.44 o 
 -12   2  13       58.13       85.72    288.65 o 
 -10   2  13       10.59       21.21    203.72 o 
  -8   2  13       32.21        7.37    122.68 o 
  -6   2  13        3.39        4.66     82.52 o 
  -4   2  13       89.48       84.27    122.03 o 
  -2   2  13        8.32       54.55    135.99 o 
   0   2  13        2.45        0.75     42.82 o 
   2   2  13        4.12        0.00     82.23 o 
   4   2  13        0.15       38.84    216.45 o 
   6   2  13       15.29       22.06    116.54 o 
 -11   3  13        0.10       98.88    265.66 o 
  -9   3  13        3.10        0.00     93.27 o 
  -7   3  13       34.76       30.18    115.91 o 
  -5   3  13       20.10       33.38    150.22 o 
  -3   3  13       86.21       74.39    129.40 o 
  -1   3  13        7.94        4.53     83.34 o 
   1   3  13        4.27        6.42    108.60 o 
   3   3  13        4.17        0.32     36.47 o 
   5   3  13       29.32      104.33    197.39 o 
 -10   4  13       14.30        0.00    258.49 o 
  -8   4  13        1.08        0.00    154.52 o 
  -6   4  13      229.08      215.96    141.41 o 
  -4   4  13      177.73       71.65    102.58 o 
  -2   4  13        1.73        3.49     56.85 o 
   0   4  13        2.31        6.24     50.42 o 
   2   4  13        0.29        0.00    116.69 o 
   4   4  13       13.82       59.89    185.77 o 
  -9   5  13        7.43       46.28    145.11 o 
  -7   5  13        0.10       37.55    164.64 o 
  -5   5  13       55.52        4.39     26.87 o 
  -3   5  13       12.91        0.00     81.53 o 
  -1   5  13       53.52       47.49     93.15 o 
   1   5  13      244.49      219.30    133.51 o 
   3   5  13        0.62        0.00    137.82 o 
   5   5  13       32.41       22.66    207.56 o 
  -8   6  13       21.14       13.22    164.63 o 
  -6   6  13        8.01        0.00    118.47 o 
  -4   6  13        7.02       42.55    172.26 o 
  -2   6  13      211.63      142.07    131.84 o 
   0   6  13      411.77      455.79    134.92 o 
   2   6  13       96.92      180.51    167.08 o 
   4   6  13        6.45        0.00    296.44 o 
  -7   7  13      175.70      188.29    175.55 o 
  -5   7  13       30.09       20.54     80.51 o 
  -3   7  13       72.58       20.06     46.89 o 
  -1   7  13       79.07       70.91    142.25 o 
   1   7  13      274.41      268.56    166.98 o 
  -6   8  13       25.33        6.22     92.25 o 
  -4   8  13       27.55       22.58    161.06 o 
  -2   8  13       17.52       39.95    111.32 o 
   0   8  13        2.77        0.00    214.52 o 
 -10   0  14       62.02      211.36    363.21 o 
  -8   0  14      269.56      224.51    341.69 o 
  -6   0  14      123.68      114.14    205.25 o 
  -4   0  14      272.33      197.79    193.29 o 
  -2   0  14      440.77      448.58    197.10 o 
   0   0  14       10.56       83.54    193.71 o 
   2   0  14      359.46      592.49    302.63 o 
   4   0  14       40.83        0.00    203.33 o 
 -11   1  14      246.13      206.31    283.65 o 
  -9   1  14        0.84       33.57    341.77 o 
  -7   1  14       50.13       11.28     94.00 o 
  -5   1  14       86.87      107.62    135.89 o 
  -3   1  14      145.70      238.80    136.84 o 
  -1   1  14      238.28      190.32    142.25 o 
   1   1  14      462.95      408.83    144.52 o 
   3   1  14        2.56        0.00    237.48 o 
   5   1  14       34.49        0.00    131.14 o 
 -10   2  14       82.29      139.66    277.09 o 
  -8   2  14      163.04       66.85    234.21 o 
  -6   2  14      699.71      783.62    165.90 o 
  -4   2  14      163.35      115.49    137.66 o 
  -2   2  14       16.39        2.38     89.74 o 
   0   2  14        4.04        0.00     67.36 o 
   2   2  14       30.59       71.63    211.45 o 
   4   2  14       68.10       59.95    246.44 o 
  -9   3  14       25.01        0.00    200.66 o 
  -7   3  14      106.56       54.63    179.34 o 
  -5   3  14       28.21       54.89    171.58 o 
  -3   3  14       75.90       83.22    144.09 o 
  -1   3  14       16.91        6.37     66.21 o 
   1   3  14       13.87       65.83    153.61 o 
   3   3  14        3.47       22.69    161.07 o 
  -8   4  14       15.71       40.19    160.48 o 
  -6   4  14       50.61        0.00    143.74 o 
  -4   4  14       56.97       39.60    151.45 o 
  -2   4  14        0.21        0.00     34.67 o 
   0   4  14        5.98       36.76    155.08 o 
   2   4  14        0.00        0.00    193.41 o 
  -7   5  14        8.94       50.14    168.92 o 
  -5   5  14        0.90        0.00    128.22 o 
  -3   5  14        1.36        0.00    112.44 o 
  -1   5  14      177.08      179.96    140.89 o 
   1   5  14       41.00       45.20     90.09 o 
  -6   6  14        0.96        6.10     20.90 o 
  -4   6  14        1.37        6.83     54.01 o 
  -2   6  14       27.31       52.66    186.86 o 
   0   6  14        0.44       24.91    155.10 o 
  -5   7  14       15.65        0.00    153.64 o 
  -3   7  14        0.38       84.85    175.44 o 
  -9   1  15       11.34        0.58     38.13 o 
  -7   1  15       11.46       46.21    362.48 o 
  -5   1  15        9.63        1.08     20.14 o 
  -3   1  15        5.64        0.00    114.08 o 
  -1   1  15       39.61       32.02    108.26 o 
   1   1  15       43.13       35.85    192.85 o 
  -8   2  15        4.32       56.81    262.82 o 
  -6   2  15       26.13       69.41    190.40 o 
  -4   2  15       56.65       49.10    205.85 o 
  -2   2  15       55.91        0.00    109.57 o 
   0   2  15       41.99       21.37    131.50 o 
   2   2  15        0.04       99.00    247.21 o 
  -7   3  15       48.68      167.85    206.89 o 
  -5   3  15       36.93       90.49    215.94 o 
  -3   3  15        2.56       33.87     96.73 o 
  -1   3  15        2.32        0.00    122.10 o 
   1   3  15       14.05       13.79    197.68 o 
  -6   4  15      161.54      132.10    201.86 o 
  -4   4  15        0.00        0.00    165.55 o 
  -2   4  15        9.43       44.61    152.70 o 
   0   4  15        1.91        0.00    113.77 o 
  -3   5  15       31.83        0.00    186.39 o 
                                                 
